# Supplementary material for: Atmospheric Pressure and Onset of Episodes of Menière’s Disease - A Repeated Measures Study
Source: PLoS One. 2016 Apr 20;11(4):e0152714. doi: 10.1371/journal.pone.0152714 (PMC4838262; doi:10.1371/journal.pone.0152714)
Supplement: S1 Dataset — (XLSX) [file pone.0152714.s003.xlsx]

## Sheet: airpressureAUGSBURG
dayhour	airpressure
2004010100	1022.9
2004010101	1022.5
2004010102	1022.4
2004010103	1022.2
2004010104	1022.9
2004010105	1022.5
2004010106	1022.4
2004010107	1022.2
2004010108	1022.9
2004010109	1022.5
2004010110	1022.4
2004010111	1022.2
2004010112	1022.9
2004010113	1022.5
2004010114	1022.4
2004010115	1022.2
2004010116	1022.9
2004010117	1022.5
2004010118	1022.4
2004010119	1022.2
2004010120	1022.9
2004010121	1022.5
2004010122	1022.4
2004010123	1022.2
2004010200	1022.9
2004010201	1022.5
2004010202	1022.4
2004010203	1022.2
2004010204	1022.9
2004010205	1022.5
2004010206	1022.4
2004010207	1022.2
2004010208	1022.9
2004010209	1022.5
2004010210	1022.4
2004010211	1022.2
2004010212	1022.9
2004010213	1022.5
2004010214	1022.4
2004010215	1022.2
2004010216	1022.9
2004010217	1022.5
2004010218	1022.4
2004010219	1022.2
2004010220	1022.9
2004010221	1022.5
2004010222	1022.4
2004010223	1022.2
2004010300	1022.9
2004010301	1022.5
2004010302	1022.4
2004010303	1022.2
2004010304	1022.9
2004010305	1022.5
2004010306	1022.4
2004010307	1022.2
2004010308	1022.9
2004010309	1022.5
2004010310	1022.4
2004010311	1022.2
2004010312	1022.9
2004010313	1022.5
2004010314	1022.4
2004010315	1022.2
2004010316	1022.9
2004010317	1022.5
2004010318	1022.4
2004010319	1022.2
2004010320	1022.9
2004010321	1022.5
2004010322	1022.4
2004010323	1022.2
2004010400	1022.9
2004010401	1022.5
2004010402	1022.4
2004010403	1022.2
2004010404	1022.9
2004010405	1022.5
2004010406	1022.4
2004010407	1022.2
2004010408	1022.9
2004010409	1022.5
2004010410	1022.4
2004010411	1022.2
2004010412	1022.9
2004010413	1022.5
2004010414	1022.4
2004010415	1022.2
2004010416	1022.9
2004010417	1022.5
2004010418	1022.4
2004010419	1022.2
2004010420	1022.9
2004010421	1022.5
2004010422	1022.4
2004010423	1022.2
2004010500	1022.9
2004010501	1022.5
2004010502	1022.4
2004010503	1022.2
2004010504	1022.9
2004010505	1022.5
2004010506	1022.4
2004010507	1022.2
2004010508	1022.9
2004010509	1022.5
2004010510	1022.4
2004010511	1022.2
2004010512	1022.9
2004010513	1022.5
2004010514	1022.4
2004010515	1022.2
2004010516	1022.9
2004010517	1022.5
2004010518	1022.4
2004010519	1022.2
2004010520	1022.9
2004010521	1022.5
2004010522	1022.4
2004010523	1022.2
2004010600	1022.9
2004010601	1022.5
2004010602	1022.4
2004010603	1022.2
2004010604	1022.9
2004010605	1022.5
2004010606	1022.4
2004010607	1022.2
2004010608	1022.9
2004010609	1022.5
2004010610	1022.4
2004010611	1022.2
2004010612	1022.9
2004010613	1022.5
2004010614	1022.4
2004010615	1022.2
2004010616	1022.9
2004010617	1022.5
2004010618	1022.4
2004010619	1022.2
2004010620	1022.9
2004010621	1022.5
2004010622	1022.4
2004010623	1022.2
2004010700	1022.9
2004010701	1022.5
2004010702	1022.4
2004010703	1022.2
2004010704	1022.9
2004010705	1022.5
2004010706	1022.4
2004010707	1022.2
2004010708	1022.9
2004010709	1022.5
2004010710	1022.4
2004010711	1022.2
2004010712	1022.9
2004010713	1022.5
2004010714	1022.4
2004010715	1022.2
2004010716	1022.9
2004010717	1022.5
2004010718	1022.4
2004010719	1022.2
2004010720	1022.9
2004010721	1022.5
2004010722	1022.4
2004010723	1022.2
2004010800	1022.9
2004010801	1022.5
2004010802	1022.4
2004010803	1022.2
2004010804	1022.9
2004010805	1022.5
2004010806	1022.4
2004010807	1022.2
2004010808	1022.9
2004010809	1022.5
2004010810	1022.4
2004010811	1022.2
2004010812	1022.9
2004010813	1022.5
2004010814	1022.4
2004010815	1022.2
2004010816	1022.9
2004010817	1022.5
2004010818	1022.4
2004010819	1022.2
2004010820	1022.9
2004010821	1022.5
2004010822	1022.4
2004010823	1022.2
2004010900	1022.9
2004010901	1022.5
2004010902	1022.4
2004010903	1022.2
2004010904	1022.9
2004010905	1022.5
2004010906	1022.4
2004010907	1022.2
2004010908	1022.9
2004010909	1022.5
2004010910	1022.4
2004010911	1022.2
2004010912	1022.9
2004010913	1022.5
2004010914	1022.4
2004010915	1022.2
2004010916	1022.9
2004010917	1022.5
2004010918	1022.4
2004010919	1022.2
2004010920	1022.9
2004010921	1022.5
2004010922	1022.4
2004010923	1022.2
2004011000	1022.9
2004011001	1022.5
2004011002	1022.4
2004011003	1022.2
2004011004	1022.9
2004011005	1022.5
2004011006	1022.4
2004011007	1022.2
2004011008	1022.9
2004011009	1022.5
2004011010	1022.4
2004011011	1022.2
2004011012	1022.9
2004011013	1022.5
2004011014	1022.4
2004011015	1022.2
2004011016	1022.9
2004011017	1022.5
2004011018	1022.4
2004011019	1022.2
2004011020	1022.9
2004011021	1022.5
2004011022	1022.4
2004011023	1022.2
2004011100	1022.9
2004011101	1022.5
2004011102	1022.4
2004011103	1022.2
2004011104	1022.9
2004011105	1022.5
2004011106	1022.4
2004011107	1022.2
2004011108	1022.9
2004011109	1022.5
2004011110	1022.4
2004011111	1022.2
2004011112	1022.9
2004011113	1022.5
2004011114	1022.4
2004011115	1022.2
2004011116	1022.9
2004011117	1022.5
2004011118	1022.4
2004011119	1022.2
2004011120	1022.9
2004011121	1022.5
2004011122	1022.4
2004011123	1022.2
2004011200	1022.9
2004011201	1022.5
2004011202	1022.4
2004011203	1022.2
2004011204	1022.9
2004011205	1022.5
2004011206	1022.4
2004011207	1022.2
2004011208	1022.9
2004011209	1022.5
2004011210	1022.4
2004011211	1022.2
2004011212	1022.9
2004011213	1022.5
2004011214	1022.4
2004011215	1022.2
2004011216	1022.9
2004011217	1022.5
2004011218	1022.4
2004011219	1022.2
2004011220	1022.9
2004011221	1022.5
2004011222	1022.4
2004011223	1022.2
2004011300	1022.9
2004011301	1022.5
2004011302	1022.4
2004011303	1022.2
2004011304	1022.9
2004011305	1022.5
2004011306	1022.4
2004011307	1022.2
2004011308	1022.9
2004011309	1022.5
2004011310	1022.4
2004011311	1022.2
2004011312	1022.9
2004011313	1022.5
2004011314	1022.4
2004011315	1022.2
2004011316	1022.9
2004011317	1022.5
2004011318	1022.4
2004011319	1022.2
2004011320	1022.9
2004011321	1022.5
2004011322	1022.4
2004011323	1022.2
2004011400	1022.9
2004011401	1022.5
2004011402	1022.4
2004011403	1022.2
2004011404	1022.9
2004011405	1022.5
2004011406	1022.4
2004011407	1022.2
2004011408	1022.9
2004011409	1022.5
2004011410	1022.4
2004011411	1022.2
2004011412	1022.9
2004011413	1022.5
2004011414	1022.4
2004011415	1022.2
2004011416	1022.9
2004011417	1022.5
2004011418	1022.4
2004011419	1022.2
2004011420	1022.9
2004011421	1022.5
2004011422	1022.4
2004011423	1022.2
2004011500	1022.9
2004011501	1022.5
2004011502	1022.4
2004011503	1022.2
2004011504	1022.9
2004011505	1022.5
2004011506	1022.4
2004011507	1022.2
2004011508	1022.9
2004011509	1022.5
2004011510	1022.4
2004011511	1022.2
2004011512	1022.9
2004011513	1022.5
2004011514	1022.4
2004011515	1022.2
2004011516	1022.9
2004011517	1022.5
2004011518	1022.4
2004011519	1022.2
2004011520	1022.9
2004011521	1022.5
2004011522	1022.4
2004011523	1022.2
2004011600	1022.9
2004011601	1022.5
2004011602	1022.4
2004011603	1022.2
2004011604	1022.9
2004011605	1022.5
2004011606	1022.4
2004011607	1022.2
2004011608	1022.9
2004011609	1022.5
2004011610	1022.4
2004011611	1022.2
2004011612	1022.9
2004011613	1022.5
2004011614	1022.4
2004011615	1022.2
2004011616	1022.9
2004011617	1022.5
2004011618	1022.4
2004011619	1022.2
2004011620	1022.9
2004011621	1022.5
2004011622	1022.4
2004011623	1022.2
2004011700	1022.9
2004011701	1022.5
2004011702	1022.4
2004011703	1022.2
2004011704	1022.9
2004011705	1022.5
2004011706	1022.4
2004011707	1022.2
2004011708	1022.9
2004011709	1022.5
2004011710	1022.4
2004011711	1022.2
2004011712	1022.9
2004011713	1022.5
2004011714	1022.4
2004011715	1022.2
2004011716	1022.9
2004011717	1022.5
2004011718	1022.4
2004011719	1022.2
2004011720	1022.9
2004011721	1022.5
2004011722	1022.4
2004011723	1022.2
2004011800	1022.9
2004011801	1022.5
2004011802	1022.4
2004011803	1022.2
2004011804	1022.9
2004011805	1022.5
2004011806	1022.4
2004011807	1022.2
2004011808	1022.9
2004011809	1022.5
2004011810	1022.4
2004011811	1022.2
2004011812	1022.9
2004011813	1022.5
2004011814	1022.4
2004011815	1022.2
2004011816	1022.9
2004011817	1022.5
2004011818	1022.4
2004011819	1022.2
2004011820	1022.9
2004011821	1022.5
2004011822	1022.4
2004011823	1022.2
2004011900	1022.9
2004011901	1022.5
2004011902	1022.4
2004011903	1022.2
2004011904	1022.9
2004011905	1022.5
2004011906	1022.4
2004011907	1022.2
2004011908	1022.9
2004011909	1022.5
2004011910	1022.4
2004011911	1022.2
2004011912	1022.9
2004011913	1022.5
2004011914	1022.4
2004011915	1022.2
2004011916	1022.9
2004011917	1022.5
2004011918	1022.4
2004011919	1022.2
2004011920	1022.9
2004011921	1022.5
2004011922	1022.4
2004011923	1022.2
2004012000	1022.9
2004012001	1022.5
2004012002	1022.4
2004012003	1022.2
2004012004	1022.9
2004012005	1022.5
2004012006	1022.4
2004012007	1022.2
2004012008	1022.9
2004012009	1022.5
2004012010	1022.4
2004012011	1022.2
2004012012	1022.9
2004012013	1022.5
2004012014	1022.4
2004012015	1022.2
2004012016	1022.9
2004012017	1022.5
2004012018	1022.4
2004012019	1022.2
2004012020	1022.9
2004012021	1022.5
2004012022	1022.4
2004012023	1022.2
2004012100	1022.9
2004012101	1022.5
2004012102	1022.4
2004012103	1022.2
2004012104	1022.9
2004012105	1022.5
2004012106	1022.4
2004012107	1022.2
2004012108	1022.9
2004012109	1022.5
2004012110	1022.4
2004012111	1022.2
2004012112	1022.9
2004012113	1022.5
2004012114	1022.4
2004012115	1022.2
2004012116	1022.9
2004012117	1022.5
2004012118	1022.4
2004012119	1022.2
2004012120	1022.9
2004012121	1022.5
2004012122	1022.4
2004012123	1022.2
2004012200	1022.9
2004012201	1022.5
2004012202	1022.4
2004012203	1022.2
2004012204	1022.9
2004012205	1022.5
2004012206	1022.4
2004012207	1022.2
2004012208	1022.9
2004012209	1022.5
2004012210	1022.4
2004012211	1022.2
2004012212	1022.9
2004012213	1022.5
2004012214	1022.4
2004012215	1022.2
2004012216	1022.9
2004012217	1022.5
2004012218	1022.4
2004012219	1022.2
2004012220	1022.9
2004012221	1022.5
2004012222	1022.4
2004012223	1022.2
2004012300	1022.9
2004012301	1022.5
2004012302	1022.4
2004012303	1022.2
2004012304	1022.9
2004012305	1022.5
2004012306	1022.4
2004012307	1022.2
2004012308	1022.9
2004012309	1022.5
2004012310	1022.4
2004012311	1022.2
2004012312	1022.9
2004012313	1022.5
2004012314	1022.4
2004012315	1022.2
2004012316	1022.9
2004012317	1022.5
2004012318	1022.4
2004012319	1022.2
2004012320	1022.9
2004012321	1022.5
2004012322	1022.4
2004012323	1022.2
2004012400	1022.9
2004012401	1022.5
2004012402	1022.4
2004012403	1022.2
2004012404	1022.9
2004012405	1022.5
2004012406	1022.4
2004012407	1022.2
2004012408	1022.9
2004012409	1022.5
2004012410	1022.4
2004012411	1022.2
2004012412	1022.9
2004012413	1022.5
2004012414	1022.4
2004012415	1022.2
2004012416	1022.9
2004012417	1022.5
2004012418	1022.4
2004012419	1022.2
2004012420	1022.9
2004012421	1022.5
2004012422	1022.4
2004012423	1022.2
2004012500	1022.9
2004012501	1022.5
2004012502	1022.4
2004012503	1022.2
2004012504	1022.9
2004012505	1022.5
2004012506	1022.4
2004012507	1022.2
2004012508	1022.9
2004012509	1022.5
2004012510	1022.4
2004012511	1022.2
2004012512	1022.9
2004012513	1022.5
2004012514	1022.4
2004012515	1022.2
2004012516	1022.9
2004012517	1022.5
2004012518	1022.4
2004012519	1022.2
2004012520	1022.9
2004012521	1022.5
2004012522	1022.4
2004012523	1022.2
2004012600	1022.9
2004012601	1022.5
2004012602	1022.4
2004012603	1022.2
2004012604	1022.9
2004012605	1022.5
2004012606	1022.4
2004012607	1022.2
2004012608	1022.9
2004012609	1022.5
2004012610	1022.4
2004012611	1022.2
2004012612	1022.9
2004012613	1022.5
2004012614	1022.4
2004012615	1022.2
2004012616	1022.9
2004012617	1022.5
2004012618	1022.4
2004012619	1022.2
2004012620	1022.9
2004012621	1022.5
2004012622	1022.4
2004012623	1022.2
2004012700	1022.9
2004012701	1022.5
2004012702	1022.4
2004012703	1022.2
2004012704	1022.9
2004012705	1022.5
2004012706	1022.4
2004012707	1022.2
2004012708	1022.9
2004012709	1022.5
2004012710	1022.4
2004012711	1022.2
2004012712	1022.9
2004012713	1022.5
2004012714	1022.4
2004012715	1022.2
2004012716	1022.9
2004012717	1022.5
2004012718	1022.4
2004012719	1022.2
2004012720	1022.9
2004012721	1022.5
2004012722	1022.4
2004012723	1022.2
2004012800	1022.9
2004012801	1022.5
2004012802	1022.4
2004012803	1022.2
2004012804	1022.9
2004012805	1022.5
2004012806	1022.4
2004012807	1022.2
2004012808	1022.9
2004012809	1022.5
2004012810	1022.4
2004012811	1022.2
2004012812	1022.9
2004012813	1022.5
2004012814	1022.4
2004012815	1022.2
2004012816	1022.9
2004012817	1022.5
2004012818	1022.4
2004012819	1022.2
2004012820	1022.9
2004012821	1022.5
2004012822	1022.4
2004012823	1022.2
2004012900	1022.9
2004012901	1022.5
2004012902	1022.4
2004012903	1022.2
2004012904	1022.9
2004012905	1022.5
2004012906	1022.4
2004012907	1022.2
2004012908	1022.9
2004012909	1022.5
2004012910	1022.4
2004012911	1022.2
2004012912	1022.9
2004012913	1022.5
2004012914	1022.4
2004012915	1022.2
2004012916	1022.9
2004012917	1022.5
2004012918	1022.4
2004012919	1022.2
2004012920	1022.9
2004012921	1022.5
2004012922	1022.4
2004012923	1022.2
2004013000	1022.9
2004013001	1022.5
2004013002	1022.4
2004013003	1022.2
2004013004	1022.9
2004013005	1022.5
2004013006	1022.4
2004013007	1022.2
2004013008	1022.9
2004013009	1022.5
2004013010	1022.4
2004013011	1022.2
2004013012	1022.9
2004013013	1022.5
2004013014	1022.4
2004013015	1022.2
2004013016	1022.9
2004013017	1022.5
2004013018	1022.4
2004013019	1022.2
2004013020	1022.9
2004013021	1022.5
2004013022	1022.4
2004013023	1022.2
2004013100	1022.9
2004013101	1022.5
2004013102	1022.4
2004013103	1022.2
2004013104	1022.9
2004013105	1022.5
2004013106	1022.4
2004013107	1022.2
2004013108	1022.9
2004013109	1022.5
2004013110	1022.4
2004013111	1022.2
2004013112	1022.9
2004013113	1022.5
2004013114	1022.4
2004013115	1022.2
2004013116	1022.9
2004013117	1022.5
2004013118	1022.4
2004013119	1022.2
2004013120	1022.9
2004013121	1022.5
2004013122	1022.4
2004013123	1022.2
2004020100	1022.9
2004020101	1022.5
2004020102	1022.4
2004020103	1022.2
2004020104	1022.9
2004020105	1022.5
2004020106	1022.4
2004020107	1022.2
2004020108	1022.9
2004020109	1022.5
2004020110	1022.4
2004020111	1022.2
2004020112	1022.9
2004020113	1022.5
2004020114	1022.4
2004020115	1022.2
2004020116	1022.9
2004020117	1022.5
2004020118	1022.4
2004020119	1022.2
2004020120	1022.9
2004020121	1022.5
2004020122	1022.4
2004020123	1022.2
2004020200	1022.9
2004020201	1022.5
2004020202	1022.4
2004020203	1022.2
2004020204	1022.9
2004020205	1022.5
2004020206	1022.4
2004020207	1022.2
2004020208	1022.9
2004020209	1022.5
2004020210	1022.4
2004020211	1022.2
2004020212	1022.9
2004020213	1022.5
2004020214	1022.4
2004020215	1022.2
2004020216	1022.9
2004020217	1022.5
2004020218	1022.4
2004020219	1022.2
2004020220	1022.9
2004020221	1022.5
2004020222	1022.4
2004020223	1022.2
2004020300	1022.9
2004020301	1022.5
2004020302	1022.4
2004020303	1022.2
2004020304	1022.9
2004020305	1022.5
2004020306	1022.4
2004020307	1022.2
2004020308	1022.9
2004020309	1022.5
2004020310	1022.4
2004020311	1022.2
2004020312	1022.9
2004020313	1022.5
2004020314	1022.4
2004020315	1022.2
2004020316	1022.9
2004020317	1022.5
2004020318	1022.4
2004020319	1022.2
2004020320	1022.9
2004020321	1022.5
2004020322	1022.4
2004020323	1022.2
2004020400	1022.9
2004020401	1022.5
2004020402	1022.4
2004020403	1022.2
2004020404	1022.9
2004020405	1022.5
2004020406	1022.4
2004020407	1022.2
2004020408	1022.9
2004020409	1022.5
2004020410	1022.4
2004020411	1022.2
2004020412	1022.9
2004020413	1022.5
2004020414	1022.4
2004020415	1022.2
2004020416	1022.9
2004020417	1022.5
2004020418	1022.4
2004020419	1022.2
2004020420	1022.9
2004020421	1022.5
2004020422	1022.4
2004020423	1022.2
2004020500	1022.9
2004020501	1022.5
2004020502	1022.4
2004020503	1022.2
2004020504	1022.9
2004020505	1022.5
2004020506	1022.4
2004020507	1022.2
2004020508	1022.9
2004020509	1022.5
2004020510	1022.4
2004020511	1022.2
2004020512	1022.9
2004020513	1022.5
2004020514	1022.4
2004020515	1022.2
2004020516	1022.9
2004020517	1022.5
2004020518	1022.4
2004020519	1022.2
2004020520	1022.9
2004020521	1022.5
2004020522	1022.4
2004020523	1022.2
2004020600	1022.9
2004020601	1022.5
2004020602	1022.4
2004020603	1022.2
2004020604	1022.9
2004020605	1022.5
2004020606	1022.4
2004020607	1022.2
2004020608	1022.9
2004020609	1022.5
2004020610	1022.4
2004020611	1022.2
2004020612	1022.9
2004020613	1022.5
2004020614	1022.4
2004020615	1022.2
2004020616	1022.9
2004020617	1022.5
2004020618	1022.4
2004020619	1022.2
2004020620	1022.9
2004020621	1022.5
2004020622	1022.4
2004020623	1022.2
2004020700	1022.9
2004020701	1022.5
2004020702	1022.4
2004020703	1022.2
2004020704	1022.9
2004020705	1022.5
2004020706	1022.4
2004020707	1022.2
2004020708	1022.9
2004020709	1022.5
2004020710	1022.4
2004020711	1022.2
2004020712	1022.9
2004020713	1022.5
2004020714	1022.4
2004020715	1022.2
2004020716	1022.9
2004020717	1022.5
2004020718	1022.4
2004020719	1022.2
2004020720	1022.9
2004020721	1022.5
2004020722	1022.4
2004020723	1022.2
2004020800	1022.9
2004020801	1022.5
2004020802	1022.4
2004020803	1022.2
2004020804	1022.9
2004020805	1022.5
2004020806	1022.4
2004020807	1022.2
2004020808	1022.9
2004020809	1022.5
2004020810	1022.4
2004020811	1022.2
2004020812	1022.9
2004020813	1022.5
2004020814	1022.4
2004020815	1022.2
2004020816	1022.9
2004020817	1022.5
2004020818	1022.4
2004020819	1022.2
2004020820	1022.9
2004020821	1022.5
2004020822	1022.4
2004020823	1022.2
2004020900	1022.9
2004020901	1022.5
2004020902	1022.4
2004020903	1022.2
2004020904	1022.9
2004020905	1022.5
2004020906	1022.4
2004020907	1022.2
2004020908	1022.9
2004020909	1022.5
2004020910	1022.4
2004020911	1022.2
2004020912	1022.9
2004020913	1022.5
2004020914	1022.4
2004020915	1022.2
2004020916	1022.9
2004020917	1022.5
2004020918	1022.4
2004020919	1022.2
2004020920	1022.9
2004020921	1022.5
2004020922	1022.4
2004020923	1022.2
2004021000	1022.9
2004021001	1022.5
2004021002	1022.4
2004021003	1022.2
2004021004	1022.9
2004021005	1022.5
2004021006	1022.4
2004021007	1022.2
2004021008	1022.9
2004021009	1022.5
2004021010	1022.4
2004021011	1022.2
2004021012	1022.9
2004021013	1022.5
2004021014	1022.4
2004021015	1022.2
2004021016	1022.9
2004021017	1022.5
2004021018	1022.4
2004021019	1022.2
2004021020	1022.9
2004021021	1022.5
2004021022	1022.4
2004021023	1022.2
2004021100	1022.9
2004021101	1022.5
2004021102	1022.4
2004021103	1022.2
2004021104	1022.9
2004021105	1022.5
2004021106	1022.4
2004021107	1022.2
2004021108	1022.9
2004021109	1022.5
2004021110	1022.4
2004021111	1022.2
2004021112	1022.9
2004021113	1022.5
2004021114	1022.4
2004021115	1022.2
2004021116	1022.9
2004021117	1022.5
2004021118	1022.4
2004021119	1022.2
2004021120	1022.9
2004021121	1022.5
2004021122	1022.4
2004021123	1022.2
2004021200	1022.9
2004021201	1022.5
2004021202	1022.4
2004021203	1022.2
2004021204	1022.9
2004021205	1022.5
2004021206	1022.4
2004021207	1022.2
2004021208	1022.9
2004021209	1022.5
2004021210	1022.4
2004021211	1022.2
2004021212	1022.9
2004021213	1022.5
2004021214	1022.4
2004021215	1022.2
2004021216	1022.9
2004021217	1022.5
2004021218	1022.4
2004021219	1022.2
2004021220	1022.9
2004021221	1022.5
2004021222	1022.4
2004021223	1022.2
2004021300	1022.9
2004021301	1022.5
2004021302	1022.4
2004021303	1022.2
2004021304	1022.9
2004021305	1022.5
2004021306	1022.4
2004021307	1022.2
2004021308	1022.9
2004021309	1022.5
2004021310	1022.4
2004021311	1022.2
2004021312	1022.9
2004021313	1022.5
2004021314	1022.4
2004021315	1022.2
2004021316	1022.9
2004021317	1022.5
2004021318	1022.4
2004021319	1022.2
2004021320	1022.9
2004021321	1022.5
2004021322	1022.4
2004021323	1022.2
2004021400	1022.9
2004021401	1022.5
2004021402	1022.4
2004021403	1022.2
2004021404	1022.9
2004021405	1022.5
2004021406	1022.4
2004021407	1022.2
2004021408	1022.9
2004021409	1022.5
2004021410	1022.4
2004021411	1022.2
2004021412	1022.9
2004021413	1022.5
2004021414	1022.4
2004021415	1022.2
2004021416	1022.9
2004021417	1022.5
2004021418	1022.4
2004021419	1022.2
2004021420	1022.9
2004021421	1022.5
2004021422	1022.4
2004021423	1022.2
2004021500	1022.9
2004021501	1022.5
2004021502	1022.4
2004021503	1022.2
2004021504	1022.9
2004021505	1022.5
2004021506	1022.4
2004021507	1022.2
2004021508	1022.9
2004021509	1022.5
2004021510	1022.4
2004021511	1022.2
2004021512	1022.9
2004021513	1022.5
2004021514	1022.4
2004021515	1022.2
2004021516	1022.9
2004021517	1022.5
2004021518	1022.4
2004021519	1022.2
2004021520	1022.9
2004021521	1022.5
2004021522	1022.4
2004021523	1022.2
2004021600	1022.9
2004021601	1022.5
2004021602	1022.4
2004021603	1022.2
2004021604	1022.9
2004021605	1022.5
2004021606	1022.4
2004021607	1022.2
2004021608	1022.9
2004021609	1022.5
2004021610	1022.4
2004021611	1022.2
2004021612	1022.9
2004021613	1022.5
2004021614	1022.4
2004021615	1022.2
2004021616	1022.9
2004021617	1022.5
2004021618	1022.4
2004021619	1022.2
2004021620	1022.9
2004021621	1022.5
2004021622	1022.4
2004021623	1022.2
2004021700	1022.9
2004021701	1022.5
2004021702	1022.4
2004021703	1022.2
2004021704	1022.9
2004021705	1022.5
2004021706	1022.4
2004021707	1022.2
2004021708	1022.9
2004021709	1022.5
2004021710	1022.4
2004021711	1022.2
2004021712	1022.9
2004021713	1022.5
2004021714	1022.4
2004021715	1022.2
2004021716	1022.9
2004021717	1022.5
2004021718	1022.4
2004021719	1022.2
2004021720	1022.9
2004021721	1022.5
2004021722	1022.4
2004021723	1022.2
2004021800	1022.9
2004021801	1022.5
2004021802	1022.4
2004021803	1022.2
2004021804	1022.9
2004021805	1022.5
2004021806	1022.4
2004021807	1022.2
2004021808	1022.9
2004021809	1022.5
2004021810	1022.4
2004021811	1022.2
2004021812	1022.9
2004021813	1022.5
2004021814	1022.4
2004021815	1022.2
2004021816	1022.9
2004021817	1022.5
2004021818	1022.4
2004021819	1022.2
2004021820	1022.9
2004021821	1022.5
2004021822	1022.4
2004021823	1022.2
2004021900	1022.9
2004021901	1022.5
2004021902	1022.4
2004021903	1022.2
2004021904	1022.9
2004021905	1022.5
2004021906	1022.4
2004021907	1022.2
2004021908	1022.9
2004021909	1022.5
2004021910	1022.4
2004021911	1022.2
2004021912	1022.9
2004021913	1022.5
2004021914	1022.4
2004021915	1022.2
2004021916	1022.9
2004021917	1022.5
2004021918	1022.4
2004021919	1022.2
2004021920	1022.9
2004021921	1022.5
2004021922	1022.4
2004021923	1022.2
2004022000	1022.9
2004022001	1022.5
2004022002	1022.4
2004022003	1022.2
2004022004	1022.9
2004022005	1022.5
2004022006	1022.4
2004022007	1022.2
2004022008	1022.9
2004022009	1022.5
2004022010	1022.4
2004022011	1022.2
2004022012	1022.9
2004022013	1022.5
2004022014	1022.4
2004022015	1022.2
2004022016	1022.9
2004022017	1022.5
2004022018	1022.4
2004022019	1022.2
2004022020	1022.9
2004022021	1022.5
2004022022	1022.4
2004022023	1022.2
2004022100	1022.9
2004022101	1022.5
2004022102	1022.4
2004022103	1022.2
2004022104	1022.9
2004022105	1022.5
2004022106	1022.4
2004022107	1022.2
2004022108	1022.9
2004022109	1022.5
2004022110	1022.4
2004022111	1022.2
2004022112	1022.9
2004022113	1022.5
2004022114	1022.4
2004022115	1022.2
2004022116	1022.9
2004022117	1022.5
2004022118	1022.4
2004022119	1022.2
2004022120	1022.9
2004022121	1022.5
2004022122	1022.4
2004022123	1022.2
2004022200	1022.9
2004022201	1022.5
2004022202	1022.4
2004022203	1022.2
2004022204	1022.9
2004022205	1022.5
2004022206	1022.4
2004022207	1022.2
2004022208	1022.9
2004022209	1022.5
2004022210	1022.4
2004022211	1022.2
2004022212	1022.9
2004022213	1022.5
2004022214	1022.4
2004022215	1022.2
2004022216	1022.9
2004022217	1022.5
2004022218	1022.4
2004022219	1022.2
2004022220	1022.9
2004022221	1022.5
2004022222	1022.4
2004022223	1022.2
2004022300	1022.9
2004022301	1022.5
2004022302	1022.4
2004022303	1022.2
2004022304	1022.9
2004022305	1022.5
2004022306	1022.4
2004022307	1022.2
2004022308	1022.9
2004022309	1022.5
2004022310	1022.4
2004022311	1022.2
2004022312	1022.9
2004022313	1022.5
2004022314	1022.4
2004022315	1022.2
2004022316	1022.9
2004022317	1022.5
2004022318	1022.4
2004022319	1022.2
2004022320	1022.9
2004022321	1022.5
2004022322	1022.4
2004022323	1022.2
2004022400	1022.9
2004022401	1022.5
2004022402	1022.4
2004022403	1022.2
2004022404	1022.9
2004022405	1022.5
2004022406	1022.4
2004022407	1022.2
2004022408	1022.9
2004022409	1022.5
2004022410	1022.4
2004022411	1022.2
2004022412	1022.9
2004022413	1022.5
2004022414	1022.4
2004022415	1022.2
2004022416	1022.9
2004022417	1022.5
2004022418	1022.4
2004022419	1022.2
2004022420	1022.9
2004022421	1022.5
2004022422	1022.4
2004022423	1022.2
2004022500	1022.9
2004022501	1022.5
2004022502	1022.4
2004022503	1022.2
2004022504	1022.9
2004022505	1022.5
2004022506	1022.4
2004022507	1022.2
2004022508	1022.9
2004022509	1022.5
2004022510	1022.4
2004022511	1022.2
2004022512	1022.9
2004022513	1022.5
2004022514	1022.4
2004022515	1022.2
2004022516	1022.9
2004022517	1022.5
2004022518	1022.4
2004022519	1022.2
2004022520	1022.9
2004022521	1022.5
2004022522	1022.4
2004022523	1022.2
2004022600	1022.9
2004022601	1022.5
2004022602	1022.4
2004022603	1022.2
2004022604	1022.9
2004022605	1022.5
2004022606	1022.4
2004022607	1022.2
2004022608	1022.9
2004022609	1022.5
2004022610	1022.4
2004022611	1022.2
2004022612	1022.9
2004022613	1022.5
2004022614	1022.4
2004022615	1022.2
2004022616	1022.9
2004022617	1022.5
2004022618	1022.4
2004022619	1022.2
2004022620	1022.9
2004022621	1022.5
2004022622	1022.4
2004022623	1022.2
2004022700	1022.9
2004022701	1022.5
2004022702	1022.4
2004022703	1022.2
2004022704	1022.9
2004022705	1022.5
2004022706	1022.4
2004022707	1022.2
2004022708	1022.9
2004022709	1022.5
2004022710	1022.4
2004022711	1022.2
2004022712	1022.9
2004022713	1022.5
2004022714	1022.4
2004022715	1022.2
2004022716	1022.9
2004022717	1022.5
2004022718	1022.4
2004022719	1022.2
2004022720	1022.9
2004022721	1022.5
2004022722	1022.4
2004022723	1022.2
2004022800	1022.9
2004022801	1022.5
2004022802	1022.4
2004022803	1022.2
2004022804	1022.9
2004022805	1022.5
2004022806	1022.4
2004022807	1022.2
2004022808	1022.9
2004022809	1022.5
2004022810	1022.4
2004022811	1022.2
2004022812	1022.9
2004022813	1022.5
2004022814	1022.4
2004022815	1022.2
2004022816	1022.9
2004022817	1022.5
2004022818	1022.4
2004022819	1022.2
2004022820	1022.9
2004022821	1022.5
2004022822	1022.4
2004022823	1022.2
2004022900	1022.9
2004022901	1022.5
2004022902	1022.4
2004022903	1022.2
2004022904	1022.9
2004022905	1022.5
2004022906	1022.4
2004022907	1022.2
2004022908	1022.9
2004022909	1022.5
2004022910	1022.4
2004022911	1022.2
2004022912	1022.9
2004022913	1022.5
2004022914	1022.4
2004022915	1022.2
2004022916	1022.9
2004022917	1022.5
2004022918	1022.4
2004022919	1022.2
2004022920	1022.9
2004022921	1022.5
2004022922	1022.4
2004022923	1022.2
2004030100	1022.9
2004030101	1022.5
2004030102	1022.4
2004030103	1022.2
2004030104	1022.9
2004030105	1022.5
2004030106	1022.4
2004030107	1022.2
2004030108	1022.9
2004030109	1022.5
2004030110	1022.4
2004030111	1022.2
2004030112	1022.9
2004030113	1022.5
2004030114	1022.4
2004030115	1022.2
2004030116	1022.9
2004030117	1022.5
2004030118	1022.4
2004030119	1022.2
2004030120	1022.9
2004030121	1022.5
2004030122	1022.4
2004030123	1022.2
2004030200	1022.9
2004030201	1022.5
2004030202	1022.4
2004030203	1022.2
2004030204	1022.9
2004030205	1022.5
2004030206	1022.4
2004030207	1022.2
2004030208	1022.9
2004030209	1022.5
2004030210	1022.4
2004030211	1022.2
2004030212	1022.9
2004030213	1022.5
2004030214	1022.4
2004030215	1022.2
2004030216	1022.9
2004030217	1022.5
2004030218	1022.4
2004030219	1022.2
2004030220	1022.9
2004030221	1022.5
2004030222	1022.4
2004030223	1022.2
2004030300	1022.9
2004030301	1022.5
2004030302	1022.4
2004030303	1022.2
2004030304	1022.9
2004030305	1022.5
2004030306	1022.4
2004030307	1022.2
2004030308	1022.9
2004030309	1022.5
2004030310	1022.4
2004030311	1022.2
2004030312	1022.9
2004030313	1022.5
2004030314	1022.4
2004030315	1022.2
2004030316	1022.9
2004030317	1022.5
2004030318	1022.4
2004030319	1022.2
2004030320	1022.9
2004030321	1022.5
2004030322	1022.4
2004030323	1022.2
2004030400	1022.9
2004030401	1022.5
2004030402	1022.4
2004030403	1022.2
2004030404	1022.9
2004030405	1022.5
2004030406	1022.4
2004030407	1022.2
2004030408	1022.9
2004030409	1022.5
2004030410	1022.4
2004030411	1022.2
2004030412	1022.9
2004030413	1022.5
2004030414	1022.4
2004030415	1022.2
2004030416	1022.9
2004030417	1022.5
2004030418	1022.4
2004030419	1022.2
2004030420	1022.9
2004030421	1022.5
2004030422	1022.4
2004030423	1022.2
2004030500	1022.9
2004030501	1022.5
2004030502	1022.4
2004030503	1022.2
2004030504	1022.9
2004030505	1022.5
2004030506	1022.4
2004030507	1022.2
2004030508	1022.9
2004030509	1022.5
2004030510	1022.4
2004030511	1022.2
2004030512	1022.9
2004030513	1022.5
2004030514	1022.4
2004030515	1022.2
2004030516	1022.9
2004030517	1022.5
2004030518	1022.4
2004030519	1022.2
2004030520	1022.9
2004030521	1022.5
2004030522	1022.4
2004030523	1022.2
2004030600	1022.9
2004030601	1022.5
2004030602	1022.4
2004030603	1022.2
2004030604	1022.9
2004030605	1022.5
2004030606	1022.4
2004030607	1022.2
2004030608	1022.9
2004030609	1022.5
2004030610	1022.4
2004030611	1022.2
2004030612	1022.9
2004030613	1022.5
2004030614	1022.4
2004030615	1022.2
2004030616	1022.9
2004030617	1022.5
2004030618	1022.4
2004030619	1022.2
2004030620	1022.9
2004030621	1022.5
2004030622	1022.4
2004030623	1022.2
2004030700	1022.9
2004030701	1022.5
2004030702	1022.4
2004030703	1022.2
2004030704	1022.9
2004030705	1022.5
2004030706	1022.4
2004030707	1022.2
2004030708	1022.9
2004030709	1022.5
2004030710	1022.4
2004030711	1022.2
2004030712	1022.9
2004030713	1022.5
2004030714	1022.4
2004030715	1022.2
2004030716	1022.9
2004030717	1022.5
2004030718	1022.4
2004030719	1022.2
2004030720	1022.9
2004030721	1022.5
2004030722	1022.4
2004030723	1022.2
2004030800	1022.9
2004030801	1022.5
2004030802	1022.4
2004030803	1022.2
2004030804	1022.9
2004030805	1022.5
2004030806	1022.4
2004030807	1022.2
2004030808	1022.9
2004030809	1022.5
2004030810	1022.4
2004030811	1022.2
2004030812	1022.9
2004030813	1022.5
2004030814	1022.4
2004030815	1022.2
2004030816	1022.9
2004030817	1022.5
2004030818	1022.4
2004030819	1022.2
2004030820	1022.9
2004030821	1022.5
2004030822	1022.4
2004030823	1022.2
2004030900	1022.9
2004030901	1022.5
2004030902	1022.4
2004030903	1022.2
2004030904	1022.9
2004030905	1022.5
2004030906	1022.4
2004030907	1022.2
2004030908	1022.9
2004030909	1022.5
2004030910	1022.4
2004030911	1022.2
2004030912	1022.9
2004030913	1022.5
2004030914	1022.4
2004030915	1022.2
2004030916	1022.9
2004030917	1022.5
2004030918	1022.4
2004030919	1022.2
2004030920	1022.9
2004030921	1022.5
2004030922	1022.4
2004030923	1022.2
2004031000	1022.9
2004031001	1022.5
2004031002	1022.4
2004031003	1022.2
2004031004	1022.9
2004031005	1022.5
2004031006	1022.4
2004031007	1022.2
2004031008	1022.9
2004031009	1022.5
2004031010	1022.4
2004031011	1022.2
2004031012	1022.9
2004031013	1022.5
2004031014	1022.4
2004031015	1022.2
2004031016	1022.9
2004031017	1022.5
2004031018	1022.4
2004031019	1022.2
2004031020	1022.9
2004031021	1022.5
2004031022	1022.4
2004031023	1022.2
2004031100	1022.9
2004031101	1022.5
2004031102	1022.4
2004031103	1022.2
2004031104	1022.9
2004031105	1022.5
2004031106	1022.4
2004031107	1022.2
2004031108	1022.9
2004031109	1022.5
2004031110	1022.4
2004031111	1022.2
2004031112	1022.9
2004031113	1022.5
2004031114	1022.4
2004031115	1022.2
2004031116	1022.9
2004031117	1022.5
2004031118	1022.4
2004031119	1022.2
2004031120	1022.9
2004031121	1022.5
2004031122	1022.4
2004031123	1022.2
2004031200	1022.9
2004031201	1022.5
2004031202	1022.4
2004031203	1022.2
2004031204	1022.9
2004031205	1022.5
2004031206	1022.4
2004031207	1022.2
2004031208	1022.9
2004031209	1022.5
2004031210	1022.4
2004031211	1022.2
2004031212	1022.9
2004031213	1022.5
2004031214	1022.4
2004031215	1022.2
2004031216	1022.9
2004031217	1022.5
2004031218	1022.4
2004031219	1022.2
2004031220	1022.9
2004031221	1022.5
2004031222	1022.4
2004031223	1022.2
2004031300	1022.9
2004031301	1022.5
2004031302	1022.4
2004031303	1022.2
2004031304	1022.9
2004031305	1022.5
2004031306	1022.4
2004031307	1022.2
2004031308	1022.9
2004031309	1022.5
2004031310	1022.4
2004031311	1022.2
2004031312	1022.9
2004031313	1022.5
2004031314	1022.4
2004031315	1022.2
2004031316	1022.9
2004031317	1022.5
2004031318	1022.4
2004031319	1022.2
2004031320	1022.9
2004031321	1022.5
2004031322	1022.4
2004031323	1022.2
2004031400	1022.9
2004031401	1022.5
2004031402	1022.4
2004031403	1022.2
2004031404	1022.9
2004031405	1022.5
2004031406	1022.4
2004031407	1022.2
2004031408	1022.9
2004031409	1022.5
2004031410	1022.4
2004031411	1022.2
2004031412	1022.9
2004031413	1022.5
2004031414	1022.4
2004031415	1022.2
2004031416	1022.9
2004031417	1022.5
2004031418	1022.4
2004031419	1022.2
2004031420	1022.9
2004031421	1022.5
2004031422	1022.4
2004031423	1022.2
2004031500	1022.9
2004031501	1022.5
2004031502	1022.4
2004031503	1022.2
2004031504	1022.9
2004031505	1022.5
2004031506	1022.4
2004031507	1022.2
2004031508	1022.9
2004031509	1022.5
2004031510	1022.4
2004031511	1022.2
2004031512	1022.9
2004031513	1022.5
2004031514	1022.4
2004031515	1022.2
2004031516	1022.9
2004031517	1022.5
2004031518	1022.4
2004031519	1022.2
2004031520	1022.9
2004031521	1022.5
2004031522	1022.4
2004031523	1022.2
2004031600	1022.9
2004031601	1022.5
2004031602	1022.4
2004031603	1022.2
2004031604	1022.9
2004031605	1022.5
2004031606	1022.4
2004031607	1022.2
2004031608	1022.9
2004031609	1022.5
2004031610	1022.4
2004031611	1022.2
2004031612	1022.9
2004031613	1022.5
2004031614	1022.4
2004031615	1022.2
2004031616	1022.9
2004031617	1022.5
2004031618	1022.4
2004031619	1022.2
2004031620	1022.9
2004031621	1022.5
2004031622	1022.4
2004031623	1022.2
2004031700	1022.9
2004031701	1022.5
2004031702	1022.4
2004031703	1022.2
2004031704	1022.9
2004031705	1022.5
2004031706	1022.4
2004031707	1022.2
2004031708	1022.9
2004031709	1022.5
2004031710	1022.4
2004031711	1022.2
2004031712	1022.9
2004031713	1022.5
2004031714	1022.4
2004031715	1022.2
2004031716	1022.9
2004031717	1022.5
2004031718	1022.4
2004031719	1022.2
2004031720	1022.9
2004031721	1022.5
2004031722	1022.4
2004031723	1022.2
2004031800	1022.9
2004031801	1022.5
2004031802	1022.4
2004031803	1022.2
2004031804	1022.9
2004031805	1022.5
2004031806	1022.4
2004031807	1022.2
2004031808	1022.9
2004031809	1022.5
2004031810	1022.4
2004031811	1022.2
2004031812	1022.9
2004031813	1022.5
2004031814	1022.4
2004031815	1022.2
2004031816	1022.9
2004031817	1022.5
2004031818	1022.4
2004031819	1022.2
2004031820	1022.9
2004031821	1022.5
2004031822	1022.4
2004031823	1022.2
2004031900	1022.9
2004031901	1022.5
2004031902	1022.4
2004031903	1022.2
2004031904	1022.9
2004031905	1022.5
2004031906	1022.4
2004031907	1022.2
2004031908	1022.9
2004031909	1022.5
2004031910	1022.4
2004031911	1022.2
2004031912	1022.9
2004031913	1022.5
2004031914	1022.4
2004031915	1022.2
2004031916	1022.9
2004031917	1022.5
2004031918	1022.4
2004031919	1022.2
2004031920	1022.9
2004031921	1022.5
2004031922	1022.4
2004031923	1022.2
2004032000	1022.9
2004032001	1022.5
2004032002	1022.4
2004032003	1022.2
2004032004	1022.9
2004032005	1022.5
2004032006	1022.4
2004032007	1022.2
2004032008	1022.9
2004032009	1022.5
2004032010	1022.4
2004032011	1022.2
2004032012	1022.9
2004032013	1022.5
2004032014	1022.4
2004032015	1022.2
2004032016	1022.9
2004032017	1022.5
2004032018	1022.4
2004032019	1022.2
2004032020	1022.9
2004032021	1022.5
2004032022	1022.4
2004032023	1022.2
2004032100	1022.9
2004032101	1022.5
2004032102	1022.4
2004032103	1022.2
2004032104	1022.9
2004032105	1022.5
2004032106	1022.4
2004032107	1022.2
2004032108	1022.9
2004032109	1022.5
2004032110	1022.4
2004032111	1022.2
2004032112	1022.9
2004032113	1022.5
2004032114	1022.4
2004032115	1022.2
2004032116	1022.9
2004032117	1022.5
2004032118	1022.4
2004032119	1022.2
2004032120	1022.9
2004032121	1022.5
2004032122	1022.4
2004032123	1022.2
2004032200	1022.9
2004032201	1022.5
2004032202	1022.4
2004032203	1022.2
2004032204	1022.9
2004032205	1022.5
2004032206	1022.4
2004032207	1022.2
2004032208	1022.9
2004032209	1022.5
2004032210	1022.4
2004032211	1022.2
2004032212	1022.9
2004032213	1022.5
2004032214	1022.4
2004032215	1022.2
2004032216	1022.9
2004032217	1022.5
2004032218	1022.4
2004032219	1022.2
2004032220	1022.9
2004032221	1022.5
2004032222	1022.4
2004032223	1022.2
2004032300	1022.9
2004032301	1022.5
2004032302	1022.4
2004032303	1022.2
2004032304	1022.9
2004032305	1022.5
2004032306	1022.4
2004032307	1022.2
2004032308	1022.9
2004032309	1022.5
2004032310	1022.4
2004032311	1022.2
2004032312	1022.9
2004032313	1022.5
2004032314	1022.4
2004032315	1022.2
2004032316	1022.9
2004032317	1022.5
2004032318	1022.4
2004032319	1022.2
2004032320	1022.9
2004032321	1022.5
2004032322	1022.4
2004032323	1022.2
2004032400	1022.9
2004032401	1022.5
2004032402	1022.4
2004032403	1022.2
2004032404	1022.9
2004032405	1022.5
2004032406	1022.4
[truncated: 94,433 more rows]
