# Supplementary material for: Atmospheric Pressure and Onset of Episodes of Menière’s Disease - A Repeated Measures Study
Source: PLoS One. 2016 Apr 20;11(4):e0152714. doi: 10.1371/journal.pone.0152714 (PMC4838262; doi:10.1371/journal.pone.0152714)
Supplement: S2 Dataset — (XLSX) [file pone.0152714.s004.xlsx]

## Sheet: airpressureMUNICH
dayhour	airpressure
2004010100	1022.7
2004010101	1022.5
2004010102	1022.4
2004010103	1021.9
2004010104	1021.1
2004010105	1020.7
2004010106	1020.5
2004010107	1019.5
2004010108	1019.1
2004010109	1018.5
2004010110	1017.5
2004010111	1015.9
2004010112	1014.4
2004010113	1013.2
2004010114	1013.1
2004010115	1012.6
2004010116	1012.4
2004010117	1011.8
2004010118	1011.8
2004010119	1012
2004010120	1012.1
2004010121	1011.5
2004010122	1011.4
2004010123	1011.2
2004010200	1011
2004010201	1011.3
2004010202	1011.5
2004010203	1011.6
2004010204	1011.7
2004010205	1011.9
2004010206	1012.3
2004010207	1012.8
2004010208	1013.6
2004010209	1014.3
2004010210	1014.8
2004010211	1014.9
2004010212	1014.8
2004010213	1015.1
2004010214	1016.2
2004010215	1016.9
2004010216	1017.9
2004010217	1018.6
2004010218	1019.3
2004010219	1020
2004010220	1020.7
2004010221	1021.2
2004010222	1022
2004010223	1022.2
2004010300	1022.6
2004010301	1023.4
2004010302	1023.6
2004010303	1024
2004010304	1024.1
2004010305	1024.4
2004010306	1025
2004010307	1025.2
2004010308	1025.5
2004010309	1025.4
2004010310	1024.4
2004010311	1024.1
2004010312	1023.6
2004010313	1023.2
2004010314	1023.5
2004010315	1023.6
2004010316	1024
2004010317	1023.6
2004010318	1023.3
2004010319	1023.2
2004010320	1022.8
2004010321	1022.8
2004010322	1022.7
2004010323	1022.5
2004010400	1021.8
2004010401	1021.9
2004010402	1021.9
2004010403	1022
2004010404	1021.9
2004010405	1021.3
2004010406	1020.9
2004010407	1020.8
2004010408	1020.5
2004010409	1020.7
2004010410	1020.7
2004010411	1020.6
2004010412	1019.5
2004010413	1019.6
2004010414	1019.8
2004010415	1020.3
2004010416	1020.2
2004010417	1020
2004010418	1019.2
2004010419	1019.4
2004010420	1019.6
2004010421	1019.5
2004010422	1019.9
2004010423	1020.2
2004010500	1020.2
2004010501	1020.3
2004010502	1020.1
2004010503	1020.3
2004010504	1020.1
2004010505	1020.4
2004010506	1020.5
2004010507	1020.6
2004010508	1021.2
2004010509	1021.6
2004010510	1022.2
2004010511	1022.4
2004010512	1022.4
2004010513	1022.5
2004010514	1022.9
2004010515	1023.8
2004010516	1024.1
2004010517	1024.6
2004010518	1025.1
2004010519	1025.3
2004010520	1025.7
2004010521	1026
2004010522	1026
2004010523	1025.9
2004010600	1025.6
2004010601	1025.5
2004010602	1025.6
2004010603	1025.7
2004010604	1025.4
2004010605	1025.6
2004010606	1025.2
2004010607	1025.2
2004010608	1025.3
2004010609	1025.2
2004010610	1025.3
2004010611	1024.5
2004010612	1023.5
2004010613	1023.2
2004010614	1023.2
2004010615	1023.2
2004010616	1023.2
2004010617	1022.9
2004010618	1023.3
2004010619	1023
2004010620	1022.3
2004010621	1021.8
2004010622	1021.6
2004010623	1021.4
2004010700	1020.8
2004010701	1020.6
2004010702	1021.2
2004010703	1020.8
2004010704	1021
2004010705	1021.4
2004010706	1021.8
2004010707	1022.2
2004010708	1022.8
2004010709	1023.1
2004010710	1023.2
2004010711	1022.9
2004010712	1022
2004010713	1021.3
2004010714	1021.1
2004010715	1021
2004010716	1021.2
2004010717	1021.4
2004010718	1021.2
2004010719	1021.2
2004010720	1021
2004010721	1021
2004010722	1020.8
2004010723	1020.4
2004010800	1020.3
2004010801	1020.4
2004010802	1019.8
2004010803	1019.4
2004010804	1019
2004010805	1019.1
2004010806	1018.8
2004010807	1018.4
2004010808	1018.2
2004010809	1017.9
2004010810	1017.7
2004010811	1017.1
2004010812	1016
2004010813	1015.2
2004010814	1014.4
2004010815	1013.7
2004010816	1013.5
2004010817	1012.9
2004010818	1012.5
2004010819	1011.2
2004010820	1010.6
2004010821	1009.8
2004010822	1009.2
2004010823	1010
2004010900	1009.7
2004010901	1009.3
2004010902	1008.6
2004010903	1007.8
2004010904	1007.7
2004010905	1006.9
2004010906	1006.9
2004010907	1007.1
2004010908	1007.5
2004010909	1007.8
2004010910	1008.1
2004010911	1008.2
2004010912	1007.7
2004010913	1007.5
2004010914	1007.9
2004010915	1008.3
2004010916	1009.2
2004010917	1009.4
2004010918	1009.1
2004010919	1009.4
2004010920	1009.3
2004010921	1009.9
2004010922	1010.6
2004010923	1010.1
2004011000	1009.7
2004011001	1008.7
2004011002	1008.2
2004011003	1010.4
2004011004	1011.1
2004011005	1011.9
2004011006	1013
2004011007	1014.2
2004011008	1015.5
2004011009	1016.6
2004011010	1017.1
2004011011	1017.8
2004011012	1018
2004011013	1018.4
2004011014	1018.5
2004011015	1018.9
2004011016	1019.4
2004011017	1020.2
2004011018	1021
2004011019	1021.2
2004011020	1021.4
2004011021	1021.9
2004011022	1021.7
2004011023	1021.5
2004011100	1021.2
2004011101	1020.6
2004011102	1020.5
2004011103	1020
2004011104	1019.4
2004011105	1018.9
2004011106	1018.2
2004011107	1017.8
2004011108	1017.5
2004011109	1016.9
2004011110	1015.8
2004011111	1014.5
2004011112	1012.8
2004011113	1011.7
2004011114	1011
2004011115	1009.9
2004011116	1009.1
2004011117	1009
2004011118	1008.6
2004011119	1008.9
2004011120	1009.2
2004011121	1008.8
2004011122	1008.6
2004011123	1008.2
2004011200	1009
2004011201	1009.4
2004011202	1009.4
2004011203	1009.2
2004011204	1010.8
2004011205	1012.5
2004011206	1013.1
2004011207	1013.5
2004011208	1013.4
2004011209	1012.9
2004011210	1011.9
2004011211	1010.2
2004011212	1008.5
2004011213	1006.4
2004011214	1004.3
2004011215	1002.1
2004011216	1000.5
2004011217	999.1
2004011218	998.5
2004011219	997
2004011220	995.4
2004011221	995.7
2004011222	998.1
2004011223	1001.2
2004011300	1004.5
2004011301	1006.1
2004011302	1007.1
2004011303	1006.4
2004011304	1004.6
2004011305	1003.2
2004011306	1002.3
2004011307	1001.5
2004011308	1000.1
2004011309	999.4
2004011310	997.1
2004011311	995.3
2004011312	993.7
2004011313	992.7
2004011314	991.8
2004011315	991.9
2004011316	991.4
2004011317	991
2004011318	990.8
2004011319	990.5
2004011320	990.3
2004011321	989.7
2004011322	993.9
2004011323	996.3
2004011400	997.6
2004011401	999
2004011402	999.7
2004011403	1000.3
2004011404	1000.8
2004011405	1001.5
2004011406	1004.1
2004011407	1005.2
2004011408	1006.2
2004011409	1006.2
2004011410	1006.3
2004011411	1005.6
2004011412	1004.6
2004011413	1004.5
2004011414	1004
2004011415	1003.9
2004011416	1003.6
2004011417	1003
2004011418	1002.5
2004011419	1001.8
2004011420	1000.3
2004011421	999.8
2004011422	998.7
2004011423	999.5
2004011500	999.2
2004011501	999.6
2004011502	1001
2004011503	1001.1
2004011504	1001
2004011505	1000.6
2004011506	1001
2004011507	1002.1
2004011508	1004.1
2004011509	1005.3
2004011510	1006.8
2004011511	1007.8
2004011512	1008.6
2004011513	1009.8
2004011514	1010.8
2004011515	1011.8
2004011516	1012.6
2004011517	1013.4
2004011518	1013.9
2004011519	1014.3
2004011520	1014.6
2004011521	1014.5
2004011522	1014.1
2004011523	1014
2004011600	1013.4
2004011601	1012.6
2004011602	1011.7
2004011603	1011.1
2004011604	1010.3
2004011605	1009.1
2004011606	1007.8
2004011607	1006.7
2004011608	1006.2
2004011609	1005.3
2004011610	1005.3
2004011611	1003.3
2004011612	1002.3
2004011613	1001.5
2004011614	1001.5
2004011615	1001.5
2004011616	1001.4
2004011617	1001.7
2004011618	1002
2004011619	1002.2
2004011620	1001.8
2004011621	1001.3
2004011622	1000.9
2004011623	1000.4
2004011700	999.4
2004011701	999.1
2004011702	999.9
2004011703	999.7
2004011704	998.5
2004011705	999.4
2004011706	1000.5
2004011707	1001.5
2004011708	1002.9
2004011709	1004.5
2004011710	1004.7
2004011711	1004.5
2004011712	1004
2004011713	1003.9
2004011714	1003.7
2004011715	1003.5
2004011716	1004.4
2004011717	1004.6
2004011718	1004.8
2004011719	1005.1
2004011720	1005.2
2004011721	1005.4
2004011722	1006
2004011723	1006.1
2004011800	1006.2
2004011801	1006.7
2004011802	1007.1
2004011803	1007.1
2004011804	1006.7
2004011805	1008.1
2004011806	1009.2
2004011807	1010.6
2004011808	1011.8
2004011809	1012.9
2004011810	1014.7
2004011811	1015.6
2004011812	1016.4
2004011813	1017.5
2004011814	1018
2004011815	1018.6
2004011816	1019.5
2004011817	1020.5
2004011818	1021.3
2004011819	1022
2004011820	1022.7
2004011821	1023.5
2004011822	1024.1
2004011823	1024.2
2004011900	1024
2004011901	1024.2
2004011902	1024.5
2004011903	1024.6
2004011904	1024.5
2004011905	1023.8
2004011906	1023.4
2004011907	1022.9
2004011908	1022.8
2004011909	1022.7
2004011910	1022.3
2004011911	1020.8
2004011912	1019.9
2004011913	1018.8
2004011914	1017.4
2004011915	1016.6
2004011916	1015.6
2004011917	1014.8
2004011918	1014
2004011919	1013.7
2004011920	1013.2
2004011921	1012.6
2004011922	1011
2004011923	1009.5
2004012000	1008
2004012001	1006.7
2004012002	1005.6
2004012003	1004.2
2004012004	1004.2
2004012005	1003.6
2004012006	1003.7
2004012007	1003.9
2004012008	1004.7
2004012009	1005.2
2004012010	1006.2
2004012011	1007.2
2004012012	1008
2004012013	1008.6
2004012014	1009.5
2004012015	1010.4
2004012016	1011.6
2004012017	1012.3
2004012018	1013.1
2004012019	1013.9
2004012020	1015
2004012021	1015.7
2004012022	1016
2004012023	1016.6
2004012100	1017.1
2004012101	1016.9
2004012102	1017.3
2004012103	1017.6
2004012104	1017.6
2004012105	1017.2
2004012106	1018.1
2004012107	1018.5
2004012108	1019
2004012109	1019.3
2004012110	1019.5
2004012111	1019.7
2004012112	1019.4
2004012113	1019.1
2004012114	1019.4
2004012115	1019.9
2004012116	1020.3
2004012117	1021
2004012118	1021.6
2004012119	1022.1
2004012120	1022.4
2004012121	1022.8
2004012122	1023
2004012123	1023.1
2004012200	1023.3
2004012201	1023.3
2004012202	1023.8
2004012203	1023.9
2004012204	1024
2004012205	1024.1
2004012206	1024.6
2004012207	1024.9
2004012208	1025.6
2004012209	1025.4
2004012210	1025.3
2004012211	1024.7
2004012212	1024.2
2004012213	1023.8
2004012214	1023.7
2004012215	1023.7
2004012216	1023.8
2004012217	1024
2004012218	1023.6
2004012219	1023.3
2004012220	1023
2004012221	1022.8
2004012222	1022.9
2004012223	1022.8
2004012300	1022.9
2004012301	1022.9
2004012302	1023
2004012303	1022.7
2004012304	1022.8
2004012305	1022.4
2004012306	1022.9
2004012307	1023.5
2004012308	1023.7
2004012309	1023.9
2004012310	1024
2004012311	1023.5
2004012312	1022.4
2004012313	1022.1
2004012314	1022.1
2004012315	1022.4
2004012316	1023.2
2004012317	1024.2
2004012318	1024.6
2004012319	1024.9
2004012320	1025
2004012321	1024.7
2004012322	1024.4
2004012323	1024.1
2004012400	1024
2004012401	1023.8
2004012402	1023.7
2004012403	1023.1
2004012404	1023.3
2004012405	1023.4
2004012406	1023.1
2004012407	1023
2004012408	1022.6
2004012409	1021.6
2004012410	1020.5
2004012411	1019.5
2004012412	1018
2004012413	1017.1
2004012414	1016.3
2004012415	1015.9
2004012416	1016.2
2004012417	1016.3
2004012418	1016.1
2004012419	1016.3
2004012420	1015.8
2004012421	1014.7
2004012422	1014.4
2004012423	1014.2
2004012500	1014.2
2004012501	1014.1
2004012502	1014.5
2004012503	1014.7
2004012504	1014.7
2004012505	1015
2004012506	1015.3
2004012507	1015.9
2004012508	1016.4
2004012509	1016.6
2004012510	1017
2004012511	1016.6
2004012512	1016
2004012513	1015.8
2004012514	1015.9
2004012515	1015.9
2004012516	1016.1
2004012517	1016
2004012518	1016.2
2004012519	1016.2
2004012520	1015.6
2004012521	1015.3
2004012522	1014.9
2004012523	1014.8
2004012600	1014.2
2004012601	1013.8
2004012602	1013
2004012603	1011.9
2004012604	1011.2
2004012605	1010.8
2004012606	1010.3
2004012607	1010.1
2004012608	1009.4
2004012609	1008.8
2004012610	1008.2
2004012611	1007.1
2004012612	1005.8
2004012613	1005.1
2004012614	1004.6
2004012615	1004.4
2004012616	1004.6
2004012617	1003.9
2004012618	1002.9
2004012619	1002.3
2004012620	1001.8
2004012621	1001.4
2004012622	1001.1
2004012623	1000.9
2004012700	1000.2
2004012701	1000.4
2004012702	999.8
2004012703	999.5
2004012704	1000
2004012705	1000.1
2004012706	1000.5
2004012707	1000.6
2004012708	1000.5
2004012709	1000.4
2004012710	1000.2
2004012711	999.7
2004012712	999.4
2004012713	998.9
2004012714	998.5
2004012715	999.1
2004012716	999.7
2004012717	1000.1
2004012718	1000.4
2004012719	1000.7
2004012720	1000.9
2004012721	1001.3
2004012722	1002.5
2004012723	1003.1
2004012800	1003.5
2004012801	1004
2004012802	1004.2
2004012803	1004.5
2004012804	1005.2
2004012805	1005.2
2004012806	1005.2
2004012807	1005.4
2004012808	1005.6
2004012809	1005.3
2004012810	1005
2004012811	1004.4
2004012812	1003.5
2004012813	1003
2004012814	1002.9
2004012815	1003.1
2004012816	1003.2
2004012817	1003.4
2004012818	1003.3
2004012819	1003.3
2004012820	1003.5
2004012821	1003.4
2004012822	1003.6
2004012823	1003.7
2004012900	1003.5
2004012901	1003.3
2004012902	1002.7
2004012903	1001.6
2004012904	1001
2004012905	1000.2
2004012906	999.7
2004012907	999.6
2004012908	999.8
2004012909	1000.8
2004012910	1001.5
2004012911	1002
2004012912	1003.1
2004012913	1005
2004012914	1007.7
2004012915	1009.6
2004012916	1010.9
2004012917	1012
2004012918	1012.7
2004012919	1013.3
2004012920	1013.9
2004012921	1014.8
2004012922	1015.5
2004012923	1016.4
2004013000	1017.2
2004013001	1017.6
2004013002	1018.3
2004013003	1018.4
2004013004	1018.9
2004013005	1019.4
2004013006	NA
2004013007	NA
2004013008	NA
2004013009	NA
2004013010	1021.4
2004013011	1021.2
2004013012	1020.7
2004013013	1020.3
2004013014	1020.4
2004013015	1020.1
2004013016	1020.6
2004013017	1021.1
2004013018	1021.2
2004013019	1021
2004013020	1021
2004013021	1020.8
2004013022	1020.6
2004013023	1020.6
2004013100	1020.4
2004013101	1020.3
2004013102	1019.8
2004013103	1019.9
2004013104	1019.5
2004013105	1019.8
2004013106	1020.1
2004013107	1019.7
2004013108	1019.6
2004013109	1019.1
2004013110	1018.4
2004013111	1017.5
2004013112	1016.2
2004013113	1015.1
2004013114	1014.6
2004013115	1014.2
2004013116	1014.8
2004013117	1014.9
2004013118	1015.4
2004013119	1015.8
2004013120	1016.4
2004013121	1016.3
2004013122	1016.5
2004013123	1016.9
2004020100	1016.8
2004020101	1017.6
2004020102	1018.3
2004020103	1018.4
2004020104	1018.8
2004020105	1019.7
2004020106	1019.8
2004020107	1020.7
2004020108	1021.8
2004020109	1022
2004020110	1022.1
2004020111	1021.5
2004020112	1021.2
2004020113	1021
2004020114	1022.1
2004020115	1022.9
2004020116	1024.1
2004020117	1024.9
2004020118	1025
2004020119	1025.5
2004020120	1025.7
2004020121	1025.9
2004020122	1025.7
2004020123	1025.9
2004020200	1025.9
2004020201	1025
2004020202	1025.6
2004020203	1025.8
2004020204	1025.1
2004020205	1024.7
2004020206	1024.6
2004020207	1024.7
2004020208	1025.2
2004020209	1025.5
2004020210	1025.4
2004020211	1024.7
2004020212	1024.4
2004020213	1023.7
2004020214	1023.6
2004020215	1023.5
2004020216	1024.1
2004020217	1025
2004020218	1025.9
2004020219	1026.5
2004020220	1027.1
2004020221	1028
2004020222	1028.8
2004020223	1029.4
2004020300	1029.6
2004020301	1030.3
2004020302	1031
2004020303	1031.5
2004020304	1031.6
2004020305	1031.8
2004020306	1032.2
2004020307	1033
2004020308	1033.4
2004020309	1033.7
2004020310	1033.5
2004020311	1032.9
2004020312	1032.7
2004020313	1032.7
2004020314	1032.4
2004020315	1032.3
2004020316	1032.5
2004020317	1033.1
2004020318	1033.6
2004020319	1034.1
2004020320	1034.3
2004020321	1034.3
2004020322	1034.2
2004020323	1034.3
2004020400	1034.1
2004020401	1034.4
2004020402	1034.5
2004020403	1035
2004020404	1035.5
2004020405	1035.4
2004020406	1035.5
2004020407	1036.1
2004020408	1036.2
2004020409	1035.8
2004020410	1035.6
2004020411	1034.5
2004020412	1033.9
2004020413	1033.2
2004020414	1032.9
2004020415	1031.8
2004020416	1031.8
2004020417	1032.3
2004020418	1032.9
2004020419	1032.5
2004020420	1032.9
2004020421	1032.6
2004020422	1032.6
2004020423	1032.6
2004020500	1032.3
2004020501	1031.9
2004020502	1031.6
2004020503	1032.1
2004020504	1032.3
2004020505	1031.1
2004020506	1031.3
2004020507	1031.3
2004020508	1030.7
2004020509	1030
2004020510	1029.1
2004020511	1028.5
2004020512	1028.2
2004020513	1027.5
2004020514	1027.8
2004020515	1028.3
2004020516	1028.5
2004020517	1028.9
2004020518	1029.2
2004020519	1029.4
2004020520	1030
2004020521	1030
2004020522	1030.2
2004020523	1029.9
2004020600	1029.5
2004020601	1029
2004020602	1028.7
2004020603	1028
2004020604	1028
2004020605	1028.1
2004020606	1028.4
2004020607	1028.6
2004020608	1028
2004020609	1026.9
2004020610	1025.8
2004020611	1024.5
2004020612	1022.9
2004020613	1021.6
2004020614	1020.6
2004020615	1020
2004020616	1019.5
2004020617	1019.4
2004020618	1019.1
2004020619	1018.7
2004020620	1018.7
2004020621	1018.6
2004020622	1018
2004020623	1017.1
2004020700	1016.6
2004020701	1015.4
2004020702	1014.5
2004020703	1013.6
2004020704	1014.2
2004020705	1014.8
2004020706	1014.7
2004020707	1014.8
2004020708	1015.4
2004020709	1016
2004020710	1016.6
2004020711	1017.2
2004020712	1017.6
2004020713	1017.7
2004020714	1017.8
2004020715	1018.2
2004020716	1019
2004020717	1019.6
2004020718	1021.2
2004020719	1022.1
2004020720	1022.2
2004020721	1022.4
2004020722	1021.7
2004020723	1021.4
2004020800	1021
2004020801	1020.1
2004020802	1019
2004020803	1018.2
2004020804	1018.5
2004020805	1017.3
2004020806	1016.1
2004020807	1015.1
2004020808	1014.1
2004020809	1014
2004020810	1013.1
2004020811	1013.5
2004020812	1015.6
2004020813	1015.4
2004020814	1014.2
2004020815	1014.2
2004020816	1014.5
2004020817	1015.5
2004020818	1015.9
2004020819	1016.7
2004020820	1017.3
2004020821	1018.1
2004020822	1018.9
2004020823	1019.6
2004020900	1020
2004020901	1020.1
2004020902	1021.3
2004020903	1022.3
2004020904	1023.6
2004020905	1024.6
2004020906	1025.1
2004020907	1026.1
2004020908	1027.1
2004020909	1028.7
2004020910	1030.1
2004020911	1030.7
2004020912	1031.5
2004020913	1031.3
2004020914	1031.2
2004020915	1031.7
2004020916	1031.9
2004020917	1032.4
2004020918	1032.9
2004020919	1033.7
2004020920	1034.2
2004020921	1034.7
2004020922	1035
2004020923	1035.2
2004021000	1035.7
2004021001	1035.7
2004021002	1035.8
2004021003	1035.8
2004021004	1035.8
2004021005	1035.9
2004021006	1036
2004021007	1036.6
2004021008	1036.9
2004021009	1036.7
2004021010	1035.7
2004021011	1034.6
2004021012	1033.4
2004021013	1032.5
2004021014	1031.3
2004021015	1030.8
2004021016	1030.1
2004021017	1029.3
2004021018	1028.8
2004021019	1028.4
2004021020	1027.6
2004021021	1026.8
2004021022	1025.8
2004021023	1024.8
2004021100	1024.5
2004021101	1024
2004021102	1022.8
2004021103	1021.8
2004021104	1021.4
2004021105	1020.9
2004021106	1020.5
2004021107	1021
2004021108	1021.3
2004021109	1021.9
2004021110	1022.6
2004021111	1023
2004021112	1022.9
2004021113	1022.9
2004021114	1023.4
2004021115	1023.9
2004021116	1024.1
2004021117	1024.9
2004021118	1026
2004021119	1027
2004021120	1027.4
2004021121	1028.4
2004021122	1029.5
2004021123	1030.3
2004021200	1030.9
2004021201	1031.2
2004021202	1031.6
2004021203	1031.6
2004021204	1031.9
2004021205	1032.3
2004021206	1032.6
2004021207	1033.4
2004021208	1033.4
2004021209	1033.8
2004021210	1033.7
2004021211	1034.1
2004021212	1033.8
2004021213	1033.9
2004021214	1033.5
2004021215	1033.8
2004021216	1033.7
2004021217	1034
2004021218	1034.2
2004021219	1034.6
2004021220	1034.6
2004021221	1034.8
2004021222	1034.9
2004021223	1034.9
2004021300	1034.7
2004021301	1034.8
2004021302	1034.6
2004021303	1034.8
2004021304	1034.4
2004021305	1034.4
2004021306	1034.1
2004021307	1034.4
2004021308	1034.7
2004021309	1034.8
2004021310	1034.8
2004021311	1034.5
2004021312	1033.3
2004021313	1032.7
2004021314	1032.3
2004021315	1032.7
2004021316	1032.5
2004021317	1032.5
2004021318	1032.5
2004021319	1032.1
2004021320	1031.8
2004021321	1031.6
2004021322	1031.4
2004021323	1031
2004021400	1031
2004021401	1030.6
2004021402	1030.3
2004021403	1029.9
2004021404	1029.3
2004021405	1029.1
2004021406	1028.6
2004021407	1028.5
2004021408	1028.6
2004021409	1028.3
2004021410	1027.8
2004021411	1027.7
2004021412	1026.9
2004021413	1026
2004021414	1025.6
2004021415	1025.1
2004021416	1024.7
2004021417	1024.6
2004021418	1024.5
2004021419	1024.4
2004021420	1024.4
2004021421	1025
2004021422	1024.9
2004021423	1024.6
2004021500	1024.4
2004021501	1023.8
2004021502	1023.8
2004021503	1023.7
2004021504	1023.9
2004021505	1024.2
2004021506	1024.3
2004021507	1024.5
2004021508	1024.8
2004021509	1024.7
2004021510	1024.8
2004021511	1024.8
2004021512	1024.5
2004021513	1024.3
2004021514	1024.1
2004021515	1024
2004021516	1024.2
2004021517	1024.7
2004021518	1025.1
2004021519	1025.3
2004021520	1025.7
2004021521	1025.8
2004021522	1025.9
2004021523	1026.1
2004021600	1026.2
2004021601	1026.2
2004021602	1025.9
2004021603	1025.9
2004021604	1026.3
2004021605	1026.5
2004021606	1026.5
2004021607	1027.2
2004021608	1027.6
2004021609	1027.9
2004021610	1028
2004021611	1027.8
2004021612	1027.1
2004021613	1026.8
2004021614	1026.5
2004021615	1026.5
2004021616	1026.9
2004021617	1027.4
2004021618	1027.9
2004021619	1028.2
2004021620	1028.7
2004021621	1029
2004021622	1029.1
2004021623	1028.9
2004021700	1028.7
2004021701	1028.4
2004021702	1028.4
2004021703	1028.1
2004021704	1028.1
2004021705	1028.2
2004021706	1027.9
2004021707	1028.2
2004021708	1028.3
2004021709	1028.2
2004021710	1029.3
2004021711	1029.3
2004021712	1028.5
2004021713	1027.7
2004021714	1027
2004021715	1026.3
2004021716	1025.9
2004021717	1025.8
2004021718	1025.7
2004021719	1025.7
2004021720	1025.5
2004021721	1025.4
2004021722	1025.4
2004021723	1025.3
2004021800	1025.1
2004021801	1024.5
2004021802	1024.1
2004021803	1023.7
2004021804	1023.6
2004021805	1023.9
2004021806	1023.3
2004021807	1022.9
2004021808	1023.1
2004021809	1022.7
2004021810	1022.6
2004021811	1022.7
2004021812	1022.1
2004021813	1021.8
2004021814	1021.2
2004021815	1020.8
2004021816	1020.5
2004021817	1020.3
2004021818	1020.4
2004021819	1020.1
2004021820	1019.9
2004021821	1019.8
2004021822	1019.5
2004021823	1019.1
2004021900	1018.8
2004021901	1018.4
2004021902	1018.1
2004021903	1017.9
2004021904	1017.9
2004021905	1017.9
2004021906	1017.9
2004021907	1018.3
2004021908	1018.5
2004021909	1018.5
2004021910	1018.4
2004021911	1018.6
2004021912	1018.3
2004021913	1017.9
2004021914	1017.7
2004021915	1017.6
2004021916	1017.9
2004021917	1018
2004021918	1018.3
2004021919	1018.7
2004021920	1019.3
2004021921	1019.6
2004021922	1019.8
2004021923	1020.2
2004022000	1020.5
2004022001	1020.7
2004022002	1020.8
2004022003	1020.7
2004022004	1020.9
2004022005	1021.2
2004022006	1021.7
2004022007	1022.2
2004022008	1022.3
2004022009	1022.1
2004022010	1021.8
2004022011	1021.5
2004022012	1020.9
2004022013	1020.8
2004022014	1020.5
2004022015	1020.9
2004022016	1021.1
2004022017	1021.6
2004022018	1021.8
2004022019	1022.1
2004022020	1022.1
2004022021	1022.2
2004022022	1022.1
2004022023	1021.7
2004022100	1021.9
2004022101	1021.6
2004022102	1021.2
2004022103	1020.1
2004022104	1019.4
2004022105	1018.7
2004022106	1017.8
2004022107	1016.9
2004022108	1015.9
2004022109	1014.4
2004022110	1013.3
2004022111	1012.8
2004022112	1011.8
2004022113	1011.7
2004022114	1010.5
2004022115	1009.9
2004022116	1009.3
2004022117	1008.8
2004022118	1008.4
2004022119	1007.9
2004022120	1007.8
2004022121	1007.5
2004022122	1006.9
2004022123	1006.9
2004022200	1006.6
2004022201	1006.5
2004022202	1005.9
2004022203	1005.3
2004022204	1004.9
2004022205	1004.5
2004022206	1004.7
2004022207	1005.5
2004022208	1005.7
2004022209	1005.6
2004022210	1005.2
2004022211	1005
2004022212	1004.2
2004022213	1003.8
2004022214	1003.7
2004022215	1003.5
2004022216	1003.6
2004022217	1004.1
2004022218	1004.6
2004022219	1004.9
2004022220	1005.3
2004022221	1005.8
2004022222	1005.9
2004022223	1005.5
2004022300	1005.7
2004022301	1005.7
2004022302	1005.5
2004022303	1005.4
2004022304	1005.8
2004022305	1006.3
2004022306	1006.8
2004022307	1007.9
2004022308	1008.8
2004022309	1009.6
2004022310	1010.3
2004022311	1011.2
2004022312	1011.7
2004022313	1012.3
2004022314	1012.9
2004022315	1013.6
2004022316	1014.4
2004022317	1015.3
2004022318	1016
2004022319	1016.4
2004022320	1016.9
2004022321	1017.1
2004022322	1017.2
2004022323	1017.1
2004022400	1017.4
2004022401	1017.4
2004022402	1017.3
2004022403	1017.1
2004022404	1017.5
2004022405	1017.9
2004022406	1018.5
2004022407	1019
2004022408	1019.3
2004022409	1019.6
2004022410	1019.5
2004022411	1019.2
2004022412	1018.7
2004022413	1017.8
2004022414	1017.9
2004022415	1017.9
2004022416	1017.4
2004022417	1017.5
2004022418	1017.7
2004022419	1017.6
2004022420	1017.9
2004022421	1017.7
2004022422	1017.5
2004022423	1017
2004022500	1016.8
2004022501	1016.6
2004022502	1015.9
2004022503	1015
2004022504	1013.9
2004022505	1013.6
2004022506	1012.9
2004022507	1013
2004022508	1012.8
2004022509	1012.1
2004022510	1011.5
2004022511	1011
2004022512	1010.4
2004022513	1009.7
2004022514	1009
2004022515	1008.5
2004022516	1008.3
2004022517	1008.7
2004022518	1009.1
2004022519	1009
2004022520	1009.1
2004022521	1009.2
2004022522	1009
2004022523	1008.5
2004022600	1008.2
2004022601	1007.3
2004022602	1006.9
2004022603	1006.4
2004022604	1006.2
2004022605	1005.7
2004022606	1005
2004022607	1004.7
2004022608	1004.5
2004022609	1004.1
2004022610	1003.5
2004022611	1003.2
2004022612	1002.4
2004022613	1002.2
2004022614	1001.7
2004022615	1001.2
2004022616	1001
2004022617	1000.8
2004022618	1001.3
2004022619	1001.9
2004022620	1002.4
2004022621	1002.9
2004022622	1002.8
2004022623	1002.6
2004022700	1002.2
2004022701	1002.2
2004022702	1002
2004022703	1001.6
2004022704	1001.5
2004022705	1001.3
2004022706	1001.1
2004022707	1001.5
2004022708	1001.5
2004022709	1001.1
2004022710	1000.7
2004022711	1000.2
2004022712	1000.1
2004022713	999.9
2004022714	1000.1
2004022715	1000.4
2004022716	1000.6
2004022717	1001
2004022718	1001.6
2004022719	1001.7
2004022720	1002.1
2004022721	1002.2
2004022722	1002.3
2004022723	1002.6
2004022800	1002.9
2004022801	1003.2
2004022802	1003.5
2004022803	1003.6
2004022804	1004
2004022805	1004.1
2004022806	1004.5
2004022807	1005.1
2004022808	1005.6
2004022809	1005.2
2004022810	1004.5
2004022811	1004.7
2004022812	1004.3
2004022813	1004.7
2004022814	1004.7
2004022815	1005.2
2004022816	1005.2
2004022817	1006.7
2004022818	1008.1
2004022819	1008.5
2004022820	1008.7
2004022821	1009.2
2004022822	1009.7
2004022823	1010
2004022900	1010.4
2004022901	1010.6
2004022902	1011
2004022903	1011.2
2004022904	1011.6
2004022905	1012.1
2004022906	1012.6
2004022907	1013.5
2004022908	1013.9
2004022909	1014.4
2004022910	1014.5
2004022911	1014.6
2004022912	1014.7
2004022913	1014.9
2004022914	1015.2
2004022915	1015.8
2004022916	1016.9
2004022917	1017.7
2004022918	1018.6
2004022919	1019.5
2004022920	1020.3
2004022921	1021
2004022922	1021.6
2004022923	1022.4
2004030100	1023.1
2004030101	1023.4
2004030102	1023.6
2004030103	1023.8
2004030104	1024.4
2004030105	1025
2004030106	1025.4
2004030107	1026.1
2004030108	1026.4
2004030109	1026.6
2004030110	1027.1
2004030111	1027.3
2004030112	1027.6
2004030113	1027.7
2004030114	1027.7
2004030115	1028.1
2004030116	1028.8
2004030117	1029.8
2004030118	1030.5
2004030119	1031.1
2004030120	1031.8
2004030121	1032.1
2004030122	1032.4
2004030123	1032.7
2004030200	1032.6
2004030201	1032.4
2004030202	1032.1
2004030203	1031.9
2004030204	1031.8
2004030205	1031.7
2004030206	1031.7
2004030207	1031.8
2004030208	1031.8
2004030209	1031.6
2004030210	1031.9
2004030211	1032
2004030212	1031.6
2004030213	1031.2
2004030214	1031.2
2004030215	1031
2004030216	1031.1
2004030217	1031.1
2004030218	1031.6
2004030219	1031.6
2004030220	1031.9
2004030221	1032
2004030222	1032.2
2004030223	1032.3
2004030300	1032.5
2004030301	1032.3
2004030302	1032
2004030303	1032.1
2004030304	1032.3
2004030305	1032.5
2004030306	1032.6
2004030307	1032.5
2004030308	1032.2
2004030309	1032
2004030310	1031.9
2004030311	1031.8
2004030312	1031.3
2004030313	1030.8
2004030314	1029.9
2004030315	1029.2
2004030316	1029.3
2004030317	1029.4
2004030318	1030
2004030319	1030.5
2004030320	1031.2
2004030321	1031.1
2004030322	1030.8
2004030323	1030.9
2004030400	1030.9
2004030401	1030.5
2004030402	1030
2004030403	1029.9
2004030404	1029.3
2004030405	1029
2004030406	1029
2004030407	1029
2004030408	1028.5
2004030409	1027.9
2004030410	1026.5
2004030411	1025.9
2004030412	1025.4
2004030413	1024.6
2004030414	1024.4
2004030415	1024.1
2004030416	1024.1
2004030417	1024
2004030418	1024.5
2004030419	1024.6
2004030420	1024.7
2004030421	1024.8
2004030422	1025.1
2004030423	1025.1
2004030500	1025.3
2004030501	1025.4
2004030502	1025.1
2004030503	1024.8
2004030504	1024.7
2004030505	1024.7
2004030506	1024.9
2004030507	1025.3
2004030508	1025.3
2004030509	1025.2
2004030510	1024.7
2004030511	1024.1
2004030512	1023.6
2004030513	1023
2004030514	1022.3
2004030515	1022.3
2004030516	1022.3
2004030517	1022.5
2004030518	1022.8
2004030519	1022.7
2004030520	1022.4
2004030521	1022.3
2004030522	1021.9
2004030523	1021.9
2004030600	1021.6
2004030601	1021.2
2004030602	1020.7
2004030603	1020.4
2004030604	1020.1
2004030605	1019.7
2004030606	1019.8
2004030607	1020.2
2004030608	1020.4
2004030609	1020.2
2004030610	1019.7
2004030611	1019.4
2004030612	1018.9
2004030613	1018.8
2004030614	1018.9
2004030615	1019.3
2004030616	1019.9
2004030617	1020.6
2004030618	1021
2004030619	1021.3
2004030620	1021.9
2004030621	1022.1
2004030622	1022.4
2004030623	1022.6
2004030700	1022.8
2004030701	1022.9
2004030702	1022.8
2004030703	1022.9
2004030704	1023.2
2004030705	1023.5
2004030706	1023.8
2004030707	1024.3
2004030708	1024.3
2004030709	1024.2
2004030710	1024
2004030711	1023.6
2004030712	1023.1
2004030713	1022.7
2004030714	1022.4
2004030715	1022.5
2004030716	1022.8
2004030717	1023.3
2004030718	1023.7
2004030719	1024
2004030720	1024.2
2004030721	1024.5
2004030722	1024.5
2004030723	1024.6
2004030800	1024.6
2004030801	1024.6
2004030802	1024.2
2004030803	1024.3
2004030804	1024.5
2004030805	1024.7
2004030806	1025
2004030807	1025.1
2004030808	1025.2
2004030809	1025
2004030810	1024.9
2004030811	1025
2004030812	1024.8
2004030813	1024.5
2004030814	1024.4
2004030815	1024.4
2004030816	1024.6
2004030817	1025.3
2004030818	1026.1
2004030819	1026.7
2004030820	1027.1
2004030821	1027.6
2004030822	1027.6
2004030823	1027.6
2004030900	1028
2004030901	1027.9
2004030902	1027.7
2004030903	1027.6
2004030904	1027.6
2004030905	1027.7
2004030906	1027.9
2004030907	1028.1
2004030908	1028.2
2004030909	1027.8
2004030910	1027.6
2004030911	1026.9
2004030912	1026
2004030913	1025.7
2004030914	1025.8
2004030915	1025.8
2004030916	1025.8
2004030917	1026.3
2004030918	1026.8
2004030919	1027
2004030920	1027
2004030921	1026.7
2004030922	1026.4
2004030923	1025.9
2004031000	1025.6
2004031001	1025.4
2004031002	1024.9
2004031003	1024.4
2004031004	1024.4
2004031005	1024.2
2004031006	1024.2
2004031007	1023.9
2004031008	1023.4
2004031009	1022.8
2004031010	1022.2
2004031011	1021.6
2004031012	1020.9
2004031013	1020
2004031014	1019.7
2004031015	1019.5
2004031016	1019.3
2004031017	1019.5
2004031018	1020
2004031019	1020.1
2004031020	1020.1
2004031021	1020
2004031022	1019.9
2004031023	1019.8
2004031100	1019.7
2004031101	1019.5
2004031102	1019.6
2004031103	1019.1
2004031104	1019.2
2004031105	1019.2
2004031106	1019.3
2004031107	1019.7
2004031108	1019.6
2004031109	1019.6
2004031110	1019.7
2004031111	1019.6
2004031112	1019.5
2004031113	1019.4
2004031114	1019.4
2004031115	1019.6
2004031116	1019.5
2004031117	1019.6
2004031118	1020.2
2004031119	1020.2
2004031120	1020.2
2004031121	1020.3
2004031122	1020.2
2004031123	1020.8
2004031200	1020.5
2004031201	1020.5
2004031202	1019.9
2004031203	1019.9
2004031204	1020
2004031205	1020.3
2004031206	1020.3
2004031207	1020
2004031208	1019.6
2004031209	1018.8
2004031210	1017.5
2004031211	1016.4
2004031212	1015
2004031213	1014.6
2004031214	1014.4
2004031215	1014.2
2004031216	1014.6
2004031217	1015.2
2004031218	1016
2004031219	1016.8
2004031220	1016.3
2004031221	1017.3
2004031222	1018.1
2004031223	1018
2004031300	1018.2
2004031301	1018.5
2004031302	1018.6
2004031303	1018.9
2004031304	1019.5
2004031305	1019.6
2004031306	1020
2004031307	1019.9
2004031308	1019.5
2004031309	1018.7
2004031310	1018.1
2004031311	1017.9
2004031312	1017.8
2004031313	1017.8
2004031314	1018.2
2004031315	1018.3
2004031316	1018.6
2004031317	1019
2004031318	1020.2
2004031319	1021.4
2004031320	1022.3
2004031321	1022.7
2004031322	1023.3
2004031323	1023.4
2004031400	1024.3
2004031401	1025.2
2004031402	1025.6
2004031403	1025.8
2004031404	1026.8
2004031405	1027.5
2004031406	1028.2
2004031407	1028.9
2004031408	1030.1
2004031409	1030.5
2004031410	1031
2004031411	1031.4
2004031412	1031.1
2004031413	1030.6
2004031414	1030.5
2004031415	1030.7
2004031416	1030.7
2004031417	1030.9
2004031418	1031.3
2004031419	1031.9
2004031420	1032.2
2004031421	1032.4
2004031422	1032.3
2004031423	1032.9
2004031500	1033.5
2004031501	1033.8
2004031502	1033.7
2004031503	1033.8
2004031504	1034.3
2004031505	1034.2
2004031506	1034.8
2004031507	1035.2
2004031508	1035
2004031509	1034.6
2004031510	1034.1
2004031511	1033.5
2004031512	1032.9
2004031513	1032.1
2004031514	1031.6
2004031515	1031.3
2004031516	1031.2
2004031517	1031.6
2004031518	1032.5
2004031519	1033.5
2004031520	1034
2004031521	1034.3
2004031522	1034.5
2004031523	1034.8
2004031600	1034.8
2004031601	1035.1
2004031602	1035.4
2004031603	1035.2
2004031604	1035.8
2004031605	1036.1
2004031606	1035.7
2004031607	1036.2
2004031608	1035.6
2004031609	1034.8
2004031610	1034.1
2004031611	1033.5
2004031612	1032.9
2004031613	1031.9
2004031614	1031.6
2004031615	1031.1
2004031616	1030.7
2004031617	1030.7
2004031618	1031.5
2004031619	1032.2
2004031620	1032.6
2004031621	1032.7
2004031622	1032.7
2004031623	1032.9
2004031700	1033.3
2004031701	1033.5
2004031702	1033.4
2004031703	1033.4
2004031704	1032.7
2004031705	1032.8
2004031706	1033
2004031707	1032.8
2004031708	NA
2004031709	1031
2004031710	1030.5
2004031711	1029.7
2004031712	1029
2004031713	1028.4
2004031714	1027.6
2004031715	1027.2
2004031716	1027
2004031717	1027.5
2004031718	1028.4
2004031719	1029
2004031720	1029.5
2004031721	1029.5
2004031722	1030
2004031723	1030
2004031800	1029.3
2004031801	1029
2004031802	1028.5
2004031803	1028.5
2004031804	1028.4
2004031805	1028.6
2004031806	1028.9
2004031807	1028
2004031808	1027.2
2004031809	1026.2
2004031810	1025.1
2004031811	1023.8
2004031812	1022.8
2004031813	1021.7
2004031814	1020.5
2004031815	1019.8
2004031816	1019.8
2004031817	1020.2
2004031818	1021
2004031819	1021.6
2004031820	1021.9
2004031821	1021.9
2004031822	1022.3
2004031823	1022.5
2004031900	1023
2004031901	1023.2
2004031902	1023.2
2004031903	1023.2
2004031904	1023.3
2004031905	1023.9
2004031906	1024.3
2004031907	1024.4
2004031908	1024.3
2004031909	1024
2004031910	1023.4
2004031911	1022.9
2004031912	1021.8
2004031913	1020.5
2004031914	1019.4
2004031915	1018.9
2004031916	1018.8
2004031917	1018.7
2004031918	1019.1
2004031919	1019.5
2004031920	1019.7
2004031921	1019.8
2004031922	1019.6
2004031923	1019.5
2004032000	1019.1
2004032001	1018.9
2004032002	1018.7
2004032003	1018.5
2004032004	1019
2004032005	1018.9
2004032006	1019.2
2004032007	1019.4
2004032008	1019.8
2004032009	1019.4
2004032010	1018.4
2004032011	1018.4
2004032012	1017.4
2004032013	1016.8
2004032014	1016.5
2004032015	1015.8
2004032016	1015.4
2004032017	1015.4
2004032018	1014.8
2004032019	1014.1
2004032020	1013.7
2004032021	1013.9
2004032022	1013.3
2004032023	1012.8
2004032100	1012.3
2004032101	1011.8
2004032102	1011.2
2004032103	1010.2
2004032104	1009.4
2004032105	1009.2
2004032106	1009.7
2004032107	1009.4
2004032108	1008.9
2004032109	1009
2004032110	1009.3
2004032111	1009.2
2004032112	1009.1
2004032113	1010.2
2004032114	1012.5
2004032115	1012.9
2004032116	1012.5
2004032117	1012.4
2004032118	1012.2
2004032119	1012.2
2004032120	1012.6
2004032121	1013.2
2004032122	1012.7
2004032123	1013.5
2004032200	1013.5
2004032201	1013.2
2004032202	1013.1
2004032203	1012.9
2004032204	1014.3
2004032205	1014
2004032206	1014.2
2004032207	1014.3
2004032208	1014.5
2004032209	1014.1
2004032210	1013.5
2004032211	1013.2
2004032212	1012.7
2004032213	1012.6
2004032214	1012.6
2004032215	1012.5
2004032216	1012.1
2004032217	1011.9
2004032218	1013
2004032219	1013.8
2004032220	1014.2
2004032221	1014.1
2004032222	1014
2004032223	1013.8
2004032300	1013.5
2004032301	1013.2
2004032302	1012.9
2004032303	1012.8
2004032304	1012.9
2004032305	1012.3
2004032306	1012
2004032307	1012
2004032308	1011.8
2004032309	1011.6
2004032310	1011.3
2004032311	1011.1
2004032312	1010.5
2004032313	1009.9
2004032314	1009.3
2004032315	1009.8
2004032316	1009.4
2004032317	1009.1
2004032318	1009.3
2004032319	1009.3
2004032320	1009.1
2004032321	1008.6
2004032322	1008.9
2004032323	1008.8
2004032400	1008.3
2004032401	1007.9
2004032402	1007.9
2004032403	1008
2004032404	1007.8
2004032405	1007.5
2004032406	1007.6
[truncated: 41,849 more rows]
