# Supplementary material for: Atmospheric Pressure and Onset of Episodes of Menière’s Disease - A Repeated Measures Study
Source: PLoS One. 2016 Apr 20;11(4):e0152714. doi: 10.1371/journal.pone.0152714 (PMC4838262; doi:10.1371/journal.pone.0152714)
Supplement: S3 Dataset — (XLSX) [file pone.0152714.s005.xlsx]

## Sheet: PatDeskr
PatID	YearBirth	Gender	Location
2	1938	m	Muenchen
4	1934	m	Muenchen
7	1920	w	Muenchen
8	1926	m	Muenchen
10	1943	m	Muenchen
11	1944	m	Muenchen
13	1934	m	Muenchen
14	1964	w	Muenchen
15	1977	w	Muenchen
16	1967	w	Muenchen
17	1960	m	Muenchen
19	1924	w	Muenchen
21	1976	m	Muenchen
23	1932	w	Muenchen
25	1954	w	Muenchen
26	1943	m	Muenchen
27	1940	w	Muenchen
28	1934	m	Muenchen
29	1934	w	Muenchen
33	1957	m	Augburg
37	1947	m	Muenchen
38	1945	m	Muenchen
40	1937	w	Augburg
41	1961	m	Muenchen
44	1967	w	Muenchen
45	1955	w	Muenchen
46	1957	m	Augburg
48	1988	w	Augburg
50	1973	w	Augburg
53	1957	w	Muenchen
56	1959	m	Muenchen
58	1960	m	Muenchen
60	1958	w	Muenchen
61	1966	m	Muenchen
62	1941	m	Muenchen
63	1961	w	Muenchen
64	1936	m	Muenchen
65	1957	m	Muenchen
66	1984	w	Muenchen
69	1962	w	Muenchen
71	1942	w	Muenchen
73	1938	w	Augburg
75	1945	w	Muenchen
79	1964	m	Muenchen
80	1942	w	Muenchen
81	1961	w	Muenchen
83	1959	w	Muenchen
86	1968	w	Muenchen
88	1957	w	Muenchen
90	1962	m	Muenchen
91	1973	w	Augburg
92	1945	w	Augburg
94	1959	w	Augburg
95	1978	w	Augburg
96	1939	w	Augburg
98	1985	w	Muenchen
99	1946	w	Muenchen
