# Supplementary material for: Atmospheric Pressure and Onset of Episodes of Menière’s Disease - A Repeated Measures Study
Source: PLoS One. 2016 Apr 20;11(4):e0152714. doi: 10.1371/journal.pone.0152714 (PMC4838262; doi:10.1371/journal.pone.0152714)
Supplement: S4 Dataset — (XLSX) [file pone.0152714.s006.xlsx]

## Sheet: VertigoDiary
Day	PatID	VertigoIntense
2004-10-12	2	1
2004-10-13	2	0
2004-10-14	2	3
2004-10-15	2	1
2004-10-16	2	1
2004-10-17	2	0
2004-10-18	2	1
2004-10-19	2	1
2004-10-20	2	2
2004-10-21	2	2
2004-10-22	2	1
2004-10-23	2	1
2004-10-24	2	1
2004-10-25	2	3
2004-10-26	2	2
2004-10-27	2	3
2004-10-28	2	1
2004-10-29	2	2
2004-10-30	2	3
2004-10-31	2	1
2004-11-01	2	1
2004-11-02	2	0
2004-11-03	2	2
2004-11-04	2	0
2004-11-05	2	2
2004-11-06	2	1
2004-11-07	2	1
2004-11-08	2	1
2004-11-09	2	1
2004-11-10	2	1
2004-11-11	2	1
2004-11-12	2	1
2004-11-13	2	4
2004-11-14	2	2
2004-11-15	2	2
2004-11-16	2	1
2004-11-17	2	1
2004-11-18	2	2
2004-11-19	2	1
2004-11-20	2	1
2004-11-21	2	1
2004-11-22	2	0
2004-11-23	2	0
2004-11-24	2	1
2004-11-25	2	1
2004-11-26	2	1
2004-11-27	2	0
2004-11-28	2	1
2004-11-29	2	1
2004-11-30	2	0
2004-12-01	2	1
2004-12-02	2	0
2004-12-03	2	0
2004-12-04	2	1
2004-12-05	2	0
2004-12-06	2	3
2004-12-07	2	1
2004-12-08	2	0
2004-12-09	2	0
2004-12-10	2	0
2004-12-11	2	1
2004-12-12	2	1
2004-12-13	2	0
2004-12-14	2	0
2004-12-15	2	1
2004-12-16	2	2
2004-12-17	2	1
2004-12-18	2	2
2004-12-19	2	1
2004-12-20	2	2
2004-12-21	2	1
2004-12-22	2	0
2004-12-23	2	1
2004-12-24	2	2
2004-12-25	2	1
2004-12-26	2	0
2004-12-27	2	0
2004-12-28	2	0
2004-12-29	2	0
2004-12-30	2	1
2004-12-31	2	0
2005-01-01	2	0
2005-01-02	2	1
2005-01-03	2	2
2005-01-04	2	0
2005-01-05	2	0
2005-01-06	2	0
2005-01-07	2	0
2005-01-08	2	1
2005-01-09	2	1
2005-01-10	2	0
2005-01-11	2	1
2005-01-12	2	0
2005-01-13	2	1
2005-01-14	2	1
2005-01-15	2	0
2005-01-16	2	0
2005-01-17	2	1
2005-01-18	2	0
2005-01-19	2	1
2005-01-20	2	1
2005-01-21	2	0
2005-01-22	2	0
2005-01-23	2	1
2005-01-24	2	1
2005-01-25	2	0
2005-01-26	2	1
2005-01-27	2	0
2005-01-28	2	0
2005-01-29	2	1
2005-01-30	2	0
2005-01-31	2	0
2005-02-01	2	1
2005-02-02	2	1
2005-02-03	2	0
2005-02-04	2	1
2005-02-05	2	0
2005-02-06	2	0
2005-02-07	2	1
2005-02-08	2	1
2005-02-09	2	2
2005-02-10	2	2
2005-02-11	2	1
2005-02-12	2	0
2005-02-13	2	0
2005-02-14	2	1
2005-02-15	2	0
2005-02-16	2	1
2005-02-17	2	0
2005-02-18	2	1
2005-02-19	2	1
2005-02-20	2	0
2005-02-21	2	1
2005-02-22	2	0
2005-02-23	2	0
2005-02-24	2	0
2005-02-25	2	1
2005-02-26	2	0
2005-02-27	2	0
2005-02-28	2	1
2005-03-01	2	0
2005-03-02	2	0
2005-03-03	2	1
2005-03-04	2	0
2005-03-05	2	0
2005-03-06	2	0
2005-03-07	2	0
2005-03-08	2	0
2005-03-09	2	1
2005-03-10	2	0
2005-03-11	2	0
2005-03-12	2	0
2005-03-13	2	1
2005-03-14	2	0
2005-03-15	2	1
2005-03-16	2	0
2005-03-17	2	0
2005-03-18	2	1
2005-03-19	2	0
2005-03-20	2	0
2005-03-21	2	0
2005-03-22	2	1
2005-03-23	2	0
2005-03-24	2	0
2005-03-25	2	1
2005-03-26	2	1
2005-03-27	2	0
2005-03-28	2	0
2005-03-29	2	0
2005-03-30	2	0
2005-03-31	2	0
2005-04-01	2	0
2005-04-02	2	0
2005-04-03	2	1
2005-04-04	2	0
2005-04-05	2	0
2004-11-25	4	3
2004-11-26	4	0
2004-11-27	4	4
2004-11-28	4	0
2004-11-29	4	0
2004-11-30	4	0
2004-12-01	4	3
2004-12-02	4	0
2004-12-03	4	2
2004-12-04	4	0
2004-12-05	4	0
2004-12-06	4	0
2004-12-07	4	0
2004-12-08	4	0
2004-12-09	4	0
2004-12-10	4	0
2004-12-11	4	0
2004-12-12	4	0
2004-12-13	4	0
2004-12-14	4	0
2004-12-15	4	0
2004-12-16	4	1
2004-12-17	4	2
2004-12-18	4	0
2004-12-19	4	0
2004-12-20	4	0
2004-12-21	4	0
2004-12-22	4	1
2004-12-23	4	0
2004-12-24	4	0
2004-12-25	4	0
2004-12-26	4	0
2004-12-27	4	2
2004-12-28	4	2
2004-12-29	4	0
2004-12-30	4	0
2004-12-31	4	0
2005-01-01	4	0
2005-01-02	4	3
2005-01-03	4	0
2005-01-04	4	0
2005-01-05	4	0
2005-01-06	4	0
2005-01-07	4	0
2005-01-08	4	4
2005-01-09	4	0
2005-01-10	4	0
2005-01-11	4	0
2005-01-12	4	0
2005-01-13	4	0
2005-01-14	4	0
2005-01-15	4	1
2005-01-16	4	1
2005-01-17	4	0
2005-01-18	4	1
2005-01-19	4	1
2005-01-20	4	0
2005-01-21	4	4
2005-01-22	4	0
2005-01-23	4	0
2005-01-24	4	0
2005-01-25	4	0
2005-01-26	4	3
2005-01-27	4	1
2005-01-28	4	0
2005-01-29	4	0
2005-01-30	4	0
2005-01-31	4	0
2005-02-01	4	0
2005-02-02	4	2
2005-02-03	4	0
2005-02-04	4	0
2005-02-05	4	0
2005-02-06	4	0
2005-02-07	4	0
2005-02-08	4	1
2005-02-09	4	3
2005-02-10	4	1
2005-02-11	4	1
2005-02-12	4	1
2005-02-13	4	0
2005-02-14	4	0
2005-02-15	4	1
2005-02-16	4	0
2005-02-17	4	0
2005-02-18	4	0
2005-02-19	4	0
2005-02-20	4	0
2005-02-21	4	0
2005-02-22	4	0
2005-02-23	4	0
2005-02-24	4	0
2005-02-25	4	3
2005-02-26	4	0
2005-02-27	4	0
2005-02-28	4	0
2005-03-01	4	0
2005-03-02	4	0
2005-03-03	4	0
2005-03-04	4	0
2005-03-05	4	0
2005-03-06	4	0
2005-03-07	4	0
2005-03-08	4	0
2005-03-09	4	0
2005-03-10	4	2
2005-03-11	4	1
2005-03-12	4	0
2005-03-13	4	0
2005-03-14	4	0
2005-03-15	4	0
2005-03-16	4	0
2005-03-17	4	0
2005-03-18	4	0
2005-03-19	4	0
2005-03-20	4	3
2005-03-21	4	0
2005-03-22	4	0
2005-03-23	4	2
2005-03-24	4	0
2005-03-25	4	0
2005-03-26	4	1
2005-03-27	4	0
2005-03-28	4	0
2005-03-29	4	0
2005-03-30	4	0
2005-03-31	4	0
2005-04-01	4	0
2005-04-02	4	0
2005-04-03	4	0
2005-04-04	4	0
2005-04-05	4	0
2005-04-06	4	0
2005-04-07	4	0
2005-04-08	4	0
2005-04-09	4	0
2005-04-10	4	0
2005-04-11	4	1
2005-04-12	4	4
2005-04-13	4	0
2005-04-14	4	0
2005-04-15	4	1
2005-04-16	4	0
2005-04-17	4	1
2005-04-18	4	0
2005-04-19	4	0
2005-04-20	4	0
2005-04-21	4	0
2005-04-22	4	0
2005-04-23	4	2
2005-04-24	4	0
2005-04-25	4	0
2005-04-26	4	0
2005-04-27	4	0
2005-04-28	4	2
2005-04-29	4	0
2005-04-30	4	0
2005-05-01	4	0
2005-05-02	4	0
2005-05-03	4	2
2005-05-04	4	0
2005-05-05	4	0
2005-05-06	4	0
2005-05-07	4	0
2005-05-08	4	0
2005-05-09	4	3
2005-05-10	4	0
2005-05-11	4	0
2005-05-12	4	0
2005-05-13	4	0
2005-05-14	4	0
2005-05-15	4	0
2005-05-16	4	0
2005-05-17	4	0
2005-05-18	4	0
2005-05-19	4	0
2005-05-20	4	0
2005-05-21	4	0
2005-05-22	4	0
2005-05-23	4	0
2005-05-24	4	0
2005-05-25	4	0
2005-05-26	4	0
2005-05-27	4	3
2005-05-28	4	0
2005-05-29	4	0
2005-05-30	4	0
2005-05-31	4	0
2005-06-01	4	0
2005-06-02	4	0
2005-06-03	4	0
2005-06-04	4	0
2005-06-05	4	0
2005-06-06	4	0
2005-06-07	4	0
2005-06-08	4	0
2005-06-09	4	0
2005-06-10	4	0
2005-06-11	4	0
2005-06-12	4	0
2005-06-13	4	0
2005-06-14	4	0
2005-06-15	4	0
2005-06-16	4	0
2005-06-17	4	0
2005-06-18	4	0
2005-06-19	4	0
2005-06-20	4	0
2005-06-21	4	0
2005-06-22	4	0
2005-06-23	4	0
2005-06-24	4	0
2005-06-25	4	0
2005-06-26	4	0
2005-06-27	4	0
2005-06-28	4	0
2005-06-29	4	0
2005-06-30	4	0
2005-07-01	4	0
2005-07-02	4	0
2005-07-03	4	0
2005-07-04	4	0
2005-07-05	4	0
2005-07-06	4	0
2005-07-07	4	0
2005-07-08	4	0
2005-07-09	4	0
2005-07-10	4	0
2005-07-11	4	0
2005-07-12	4	0
2005-07-13	4	0
2005-07-14	4	0
2005-07-15	4	0
2005-07-16	4	0
2005-07-17	4	0
2005-07-18	4	0
2005-07-19	4	0
2005-07-20	4	0
2005-07-21	4	0
2005-07-22	4	0
2005-07-23	4	0
2005-07-24	4	3
2005-07-25	4	0
2005-07-26	4	3
2005-02-11	7	1
2005-02-12	7	2
2005-02-13	7	2
2005-02-14	7	1
2005-02-15	7	1
2005-02-16	7	1
2005-02-17	7	2
2005-02-18	7	1
2005-02-19	7	2
2005-02-20	7	1
2005-02-21	7	1
2005-02-22	7	1
2005-02-23	7	1
2005-02-24	7	1
2005-02-25	7	3
2005-02-26	7	1
2005-02-27	7	1
2005-02-28	7	2
2005-03-01	7	2
2005-03-02	7	1
2005-03-03	7	1
2005-03-04	7	1
2005-03-05	7	1
2005-03-06	7	1
2005-03-07	7	3
2005-03-08	7	1
2005-03-09	7	1
2005-03-10	7	3
2005-03-11	7	NA
2005-03-12	7	NA
2005-03-13	7	1
2005-03-14	7	1
2005-03-15	7	1
2005-03-16	7	3
2005-03-17	7	3
2005-03-18	7	0
2005-03-19	7	2
2005-03-20	7	1
2005-03-21	7	1
2005-03-22	7	1
2005-03-23	7	1
2005-03-24	7	1
2005-03-25	7	1
2005-03-26	7	1
2005-03-27	7	1
2005-03-28	7	1
2005-03-29	7	1
2005-03-30	7	1
2005-03-31	7	1
2005-04-01	7	3
2005-04-02	7	3
2005-04-03	7	1
2005-04-04	7	1
2005-04-05	7	1
2005-04-06	7	1
2005-04-07	7	1
2005-04-08	7	1
2005-04-09	7	1
2005-04-10	7	1
2005-04-11	7	3
2005-04-12	7	1
2005-04-13	7	2
2005-04-14	7	1
2005-04-15	7	1
2005-04-16	7	1
2005-04-17	7	1
2005-04-18	7	0
2005-04-19	7	1
2005-04-20	7	0
2005-04-21	7	3
2005-04-22	7	0
2005-04-23	7	0
2005-04-24	7	2
2005-04-25	7	0
2005-04-26	7	0
2005-04-27	7	1
2005-04-28	7	0
2005-04-29	7	2
2005-04-30	7	1
2005-05-01	7	2
2005-05-02	7	0
2005-05-03	7	0
2005-05-04	7	0
2005-05-05	7	0
2005-05-06	7	1
2005-05-07	7	1
2005-05-08	7	1
2005-05-09	7	0
2005-05-10	7	0
2005-05-11	7	0
2005-05-12	7	1
2005-05-13	7	1
2005-05-14	7	2
2005-05-15	7	3
2005-05-16	7	1
2005-05-17	7	1
2005-05-18	7	1
2005-05-19	7	0
2005-05-20	7	0
2005-05-21	7	0
2005-05-22	7	0
2005-05-23	7	1
2005-05-24	7	1
2005-05-25	7	0
2005-05-26	7	1
2005-05-27	7	0
2005-05-28	7	0
2005-05-29	7	3
2005-05-30	7	1
2005-05-31	7	1
2005-06-01	7	1
2005-06-02	7	1
2005-06-03	7	1
2005-06-04	7	1
2005-06-05	7	1
2005-06-06	7	1
2005-06-07	7	1
2005-06-08	7	1
2005-06-09	7	1
2005-06-10	7	1
2005-06-11	7	1
2005-06-12	7	1
2005-06-13	7	1
2005-06-14	7	1
2005-06-15	7	1
2005-06-16	7	1
2005-06-17	7	1
2005-06-18	7	1
2005-06-19	7	1
2005-06-20	7	1
2005-06-21	7	1
2005-06-22	7	1
2005-06-23	7	1
2005-06-24	7	1
2005-06-25	7	1
2005-06-26	7	1
2005-06-27	7	1
2005-06-28	7	0
2005-06-29	7	1
2005-06-30	7	1
2005-07-01	7	1
2005-07-02	7	1
2005-07-03	7	1
2005-07-04	7	1
2005-07-05	7	1
2005-07-06	7	1
2005-07-07	7	1
2005-07-08	7	1
2005-07-09	7	1
2005-07-10	7	1
2005-07-11	7	1
2005-07-12	7	1
2005-07-13	7	1
2005-07-14	7	1
2005-07-15	7	1
2005-07-16	7	1
2005-07-17	7	1
2005-07-18	7	1
2005-07-19	7	1
2005-07-20	7	1
2005-07-21	7	1
2005-07-22	7	1
2005-07-23	7	1
2005-07-24	7	1
2005-07-25	7	1
2005-07-26	7	1
2005-07-27	7	1
2005-07-28	7	1
2005-07-29	7	1
2005-07-30	7	1
2005-07-31	7	1
2005-08-01	7	1
2005-08-02	7	1
2005-08-03	7	1
2005-08-04	7	1
2005-08-05	7	1
2005-08-06	7	1
2005-08-07	7	1
2005-08-08	7	1
2005-08-09	7	1
2005-08-10	7	1
2005-08-11	7	1
2005-08-12	7	1
2005-08-13	7	1
2005-08-14	7	1
2005-08-15	7	1
2005-08-16	7	1
2005-08-17	7	1
2005-08-18	7	1
2005-08-19	7	1
2005-08-20	7	1
2005-08-21	7	1
2005-08-22	7	1
2005-08-23	7	1
2005-08-24	7	1
2005-08-25	7	1
2005-08-26	7	1
2005-08-27	7	1
2005-08-28	7	1
2005-08-29	7	1
2005-08-30	7	1
2005-08-31	7	1
2005-09-01	7	1
2005-09-02	7	1
2005-09-03	7	1
2005-09-04	7	1
2005-09-05	7	1
2005-09-06	7	1
2005-09-07	7	1
2005-09-08	7	3
2005-09-09	7	2
2005-09-10	7	1
2005-09-11	7	1
2005-09-12	7	1
2005-09-13	7	1
2005-09-14	7	1
2005-09-15	7	1
2005-09-16	7	1
2005-09-17	7	1
2005-09-18	7	1
2005-09-19	7	1
2005-09-20	7	1
2005-09-21	7	1
2005-09-22	7	1
2005-09-23	7	1
2005-09-24	7	1
2005-09-25	7	1
2005-09-26	7	1
2005-09-27	7	1
2005-09-28	7	1
2005-09-29	7	1
2005-09-30	7	1
2005-10-01	7	1
2005-10-02	7	1
2005-10-03	7	1
2005-10-04	7	1
2005-10-05	7	1
2005-10-06	7	1
2005-10-07	7	1
2005-10-08	7	1
2005-10-09	7	1
2005-03-14	8	1
2005-03-15	8	0
2005-03-16	8	1
2005-03-17	8	0
2005-03-18	8	1
2005-03-19	8	1
2005-03-20	8	2
2005-03-21	8	1
2005-03-22	8	1
2005-03-23	8	1
2005-03-24	8	2
2005-03-25	8	2
2005-03-26	8	1
2005-03-27	8	1
2005-03-28	8	1
2005-03-29	8	2
2005-03-30	8	2
2005-03-31	8	2
2005-04-01	8	2
2005-04-02	8	2
2005-04-03	8	2
2005-04-04	8	2
2005-04-05	8	2
2005-04-06	8	2
2005-04-07	8	2
2005-04-08	8	2
2005-04-09	8	2
2005-04-10	8	2
2005-04-11	8	2
2005-04-12	8	2
2005-04-13	8	2
2005-04-14	8	2
2005-04-15	8	2
2005-04-16	8	3
2005-04-17	8	2
2005-04-18	8	3
2005-04-19	8	3
2005-04-20	8	2
2005-04-21	8	1
2005-04-22	8	1
2005-04-23	8	2
2005-04-24	8	2
2005-04-25	8	2
2005-04-26	8	2
2005-04-27	8	2
2005-04-28	8	2
2005-04-29	8	2
2005-04-30	8	2
2005-05-01	8	2
2005-05-02	8	3
2005-05-03	8	2
2005-05-04	8	2
2005-05-05	8	2
2005-05-06	8	2
2005-05-07	8	2
2005-05-08	8	2
2005-05-09	8	2
2005-05-10	8	2
2005-05-11	8	2
2005-05-12	8	2
2005-05-13	8	2
2005-05-14	8	2
2005-05-15	8	2
2005-05-16	8	2
2005-05-17	8	2
2005-05-18	8	2
2005-05-19	8	2
2005-05-20	8	2
2005-05-21	8	2
2005-05-22	8	2
2005-05-23	8	2
2005-05-24	8	2
2005-05-25	8	2
2005-05-26	8	2
2005-05-27	8	2
2005-05-28	8	1
2005-05-29	8	1
2005-05-30	8	2
2005-05-31	8	2
2005-06-01	8	2
2005-06-02	8	2
2005-06-03	8	2
2005-06-04	8	2
2005-06-05	8	2
2005-06-06	8	2
2005-06-07	8	2
2005-06-08	8	2
2005-06-09	8	2
2005-06-10	8	2
2005-06-11	8	2
2005-06-12	8	2
2005-06-13	8	2
2005-06-14	8	2
2005-06-15	8	2
2005-06-16	8	2
2005-06-17	8	2
2005-06-18	8	2
2005-06-19	8	2
2005-06-20	8	2
2005-06-21	8	2
2005-06-22	8	2
2005-06-23	8	2
2005-06-24	8	2
2005-06-25	8	2
2005-06-26	8	2
2005-06-27	8	2
2005-06-28	8	2
2005-06-29	8	2
2005-06-30	8	2
2005-07-01	8	2
2005-07-02	8	2
2005-07-03	8	2
2005-07-04	8	2
2005-07-05	8	2
2005-07-06	8	2
2005-07-07	8	2
2005-07-08	8	2
2005-07-09	8	2
2005-07-10	8	2
2005-07-11	8	2
2005-07-12	8	2
2005-07-13	8	2
2005-07-14	8	2
2005-07-15	8	2
2005-07-16	8	2
2005-07-17	8	2
2005-07-18	8	2
2005-07-19	8	2
2005-07-20	8	2
2005-07-21	8	2
2005-07-22	8	2
2005-07-23	8	2
2005-07-24	8	2
2005-07-25	8	2
2005-07-26	8	2
2005-07-27	8	2
2005-07-28	8	2
2005-07-29	8	2
2005-07-30	8	2
2005-07-31	8	2
2005-08-01	8	2
2005-08-02	8	2
2005-08-03	8	2
2005-08-04	8	2
2005-08-05	8	2
2005-08-06	8	2
2005-08-07	8	2
2005-08-08	8	2
2005-08-09	8	2
2005-08-10	8	2
2005-08-11	8	2
2005-08-12	8	2
2005-08-13	8	2
2005-08-14	8	2
2005-08-15	8	2
2005-08-16	8	2
2005-08-17	8	2
2005-08-18	8	2
2005-08-19	8	2
2005-08-20	8	2
2005-08-21	8	2
2005-08-22	8	2
2005-08-23	8	2
2005-08-24	8	2
2005-08-25	8	2
2005-08-26	8	2
2005-08-27	8	2
2005-08-28	8	2
2005-08-29	8	2
2005-08-30	8	2
2005-08-31	8	2
2005-09-01	8	2
2005-09-02	8	2
2005-09-03	8	2
2005-09-04	8	2
2005-09-05	8	2
2005-09-06	8	2
2005-09-07	8	2
2005-09-08	8	2
2005-09-09	8	2
2005-09-10	8	2
2005-09-11	8	2
2005-09-12	8	2
2005-09-13	8	2
2005-09-14	8	2
2005-09-15	8	2
2005-09-16	8	2
2005-09-17	8	2
2005-09-18	8	2
2005-09-19	8	2
2005-09-20	8	2
2005-09-21	8	2
2005-09-22	8	2
2005-09-23	8	2
2005-09-24	8	2
2005-09-25	8	2
2005-09-26	8	2
2005-09-27	8	2
2005-09-28	8	2
2005-09-29	8	2
2005-09-30	8	2
2005-10-01	8	2
2005-10-02	8	2
2005-10-03	8	2
2005-10-04	8	2
2005-10-05	8	2
2005-10-06	8	2
2005-10-07	8	2
2005-10-08	8	2
2005-10-09	8	2
2005-10-10	8	2
2005-10-11	8	2
2005-10-12	8	2
2005-10-13	8	2
2005-10-14	8	2
2005-10-15	8	2
2005-10-16	8	2
2005-10-17	8	3
2005-10-18	8	3
2005-10-19	8	3
2005-10-20	8	3
2005-10-21	8	3
2005-10-22	8	3
2005-10-23	8	3
2005-10-24	8	3
2005-10-25	8	3
2005-10-26	8	3
2005-10-27	8	3
2005-10-28	8	3
2005-10-29	8	3
2005-10-30	8	3
2005-10-31	8	3
2005-11-01	8	3
2005-11-02	8	3
2005-11-03	8	3
2005-11-04	8	3
2005-11-05	8	3
2005-11-06	8	3
2005-06-08	10	0
2005-06-09	10	0
2005-06-10	10	0
2005-06-11	10	0
2005-06-12	10	1
2005-06-13	10	1
2005-06-14	10	0
2005-06-15	10	0
2005-06-16	10	1
2005-06-17	10	0
2005-06-18	10	1
2005-06-19	10	0
2005-06-20	10	1
2005-06-21	10	0
2005-06-22	10	0
2005-06-23	10	1
2005-06-24	10	2
2005-06-25	10	1
2005-06-26	10	1
2005-06-27	10	0
2005-06-28	10	0
2005-06-29	10	1
2005-06-30	10	1
2005-07-01	10	2
2005-07-02	10	1
2005-07-03	10	1
2005-07-04	10	0
2005-07-05	10	0
2005-07-06	10	1
2005-07-07	10	0
2005-07-08	10	0
2005-07-09	10	1
2005-07-10	10	0
2005-07-11	10	1
2005-07-12	10	0
2005-07-13	10	1
2005-07-14	10	1
2005-07-15	10	2
2005-07-16	10	3
2005-07-17	10	1
2005-07-18	10	1
2005-07-19	10	1
2005-07-20	10	2
2005-07-21	10	1
2005-07-22	10	0
2005-07-23	10	0
2005-07-24	10	0
2005-07-25	10	0
2005-07-26	10	0
2005-07-27	10	0
2005-07-28	10	0
2005-07-29	10	0
2005-07-30	10	0
2005-07-31	10	0
2005-08-01	10	0
2005-08-02	10	0
2005-08-03	10	0
2005-08-04	10	0
2005-08-05	10	0
2005-08-06	10	0
2005-08-07	10	0
2005-08-08	10	0
2005-08-09	10	1
2005-08-10	10	0
2005-08-11	10	0
2005-08-12	10	0
2005-08-13	10	0
2005-08-14	10	0
2005-08-15	10	1
2005-08-16	10	0
2005-08-17	10	1
2005-08-18	10	2
2005-08-19	10	0
2005-08-20	10	0
2005-08-21	10	0
2005-08-22	10	0
2005-08-23	10	1
2005-08-24	10	0
2005-08-25	10	0
2005-08-26	10	2
2005-08-27	10	1
2005-08-28	10	1
2005-08-29	10	1
2005-08-30	10	0
2005-08-31	10	0
2005-09-01	10	1
2005-09-02	10	0
2005-09-03	10	0
2005-09-04	10	0
2005-09-05	10	0
2005-09-06	10	0
2005-09-07	10	0
2005-09-08	10	0
2005-09-09	10	0
2005-09-10	10	0
2005-09-11	10	0
2005-09-12	10	0
2005-09-13	10	0
2005-09-14	10	0
2005-09-15	10	2
2005-09-16	10	2
2005-09-17	10	2
2005-09-18	10	2
2005-09-19	10	2
2005-09-20	10	0
2005-09-21	10	0
2005-09-22	10	1
2005-09-23	10	2
2005-09-24	10	0
2005-09-25	10	0
2005-09-26	10	0
2005-09-27	10	1
2005-09-28	10	1
2005-09-29	10	0
2005-09-30	10	0
2005-10-01	10	1
2005-10-02	10	0
2005-10-03	10	0
2005-10-04	10	1
2005-10-05	10	0
2005-10-06	10	0
2005-10-07	10	1
2005-10-08	10	0
2005-10-09	10	0
2005-10-10	10	0
2005-10-11	10	0
2005-10-12	10	0
2005-10-13	10	1
2005-10-14	10	0
2005-10-15	10	0
2005-10-16	10	0
2005-10-17	10	0
2005-10-18	10	0
2005-10-19	10	1
2005-10-20	10	0
2005-10-21	10	0
2005-10-22	10	0
2005-10-23	10	0
2005-10-24	10	0
2005-10-25	10	0
2005-10-26	10	1
2005-10-27	10	0
2005-10-28	10	0
2005-10-29	10	1
2005-10-30	10	0
2005-10-31	10	0
2005-11-01	10	0
2005-11-02	10	0
2005-11-03	10	1
2005-11-04	10	0
2005-11-05	10	0
2005-11-06	10	0
2005-11-07	10	0
2005-11-08	10	0
2005-11-09	10	0
2005-11-10	10	0
2005-11-11	10	0
2005-11-12	10	0
2005-11-13	10	0
2005-11-14	10	0
2005-11-15	10	0
2005-11-16	10	0
2005-11-17	10	0
2005-11-18	10	0
2005-11-19	10	0
2005-11-20	10	0
2005-11-21	10	0
2005-11-22	10	0
2005-11-23	10	0
2005-11-24	10	0
2005-11-25	10	0
2005-11-26	10	0
2005-11-27	10	0
2005-11-28	10	0
2005-11-29	10	0
2005-11-30	10	0
2005-12-01	10	1
2005-12-02	10	0
2005-12-03	10	0
2005-12-04	10	1
2005-12-05	10	2
2005-12-06	10	2
2005-12-07	10	1
2005-12-08	10	2
2005-12-09	10	0
2005-12-10	10	1
2005-12-11	10	2
2005-12-12	10	2
2005-12-13	10	0
2005-12-14	10	1
2005-12-15	10	2
2005-12-16	10	1
2005-12-17	10	0
2005-12-18	10	0
2005-12-19	10	0
2005-12-20	10	0
2005-12-21	10	1
2005-12-22	10	1
2005-12-23	10	0
2005-12-24	10	0
2005-12-25	10	0
2005-12-26	10	0
2005-12-27	10	0
2005-12-28	10	0
2005-12-29	10	0
2005-12-30	10	1
2005-12-31	10	1
2006-01-01	10	0
2006-01-02	10	0
2006-01-03	10	0
2006-01-04	10	1
2006-01-05	10	1
2006-01-06	10	0
2006-01-07	10	0
2006-01-08	10	0
2006-01-09	10	1
2006-01-10	10	1
2006-01-11	10	1
2006-01-12	10	0
2006-01-13	10	0
2006-01-14	10	0
2006-01-15	10	0
2006-01-16	10	0
2006-01-17	10	0
2006-01-18	10	0
2006-01-19	10	0
2006-01-20	10	0
2006-01-21	10	0
2006-01-22	10	0
2006-01-23	10	0
2006-01-24	10	0
2006-01-25	10	0
2006-01-26	10	0
2006-01-27	10	0
2006-01-28	10	0
2006-01-29	10	0
2006-01-30	10	0
2006-01-31	10	0
2006-02-01	10	0
2006-02-02	10	0
2006-02-03	10	0
2006-02-04	10	0
2006-02-05	10	0
2006-02-06	10	0
2006-02-07	10	0
2006-02-08	10	NA
2006-02-09	10	NA
2006-02-10	10	NA
2006-02-11	10	NA
2006-02-12	10	NA
2006-02-13	10	NA
2006-02-14	10	NA
2006-02-15	10	NA
2006-02-16	10	NA
2006-02-17	10	NA
2006-02-18	10	NA
2006-02-19	10	NA
2006-02-20	10	0
2006-02-21	10	0
2006-02-22	10	0
2006-02-23	10	0
2006-02-24	10	0
2006-02-25	10	0
2006-02-26	10	0
2006-02-27	10	0
2006-02-28	10	0
2006-03-01	10	0
2006-03-02	10	0
2006-03-03	10	0
2006-03-04	10	0
2006-03-05	10	0
2006-03-06	10	0
2006-03-07	10	0
2006-03-08	10	0
2006-03-09	10	0
2006-03-10	10	0
2006-03-11	10	0
2006-03-12	10	0
2006-03-13	10	0
2006-03-14	10	0
2006-03-15	10	0
2006-03-16	10	0
2006-03-17	10	0
2006-03-18	10	0
2006-03-19	10	0
2006-03-20	10	0
2006-03-21	10	0
2006-03-22	10	0
2006-03-23	10	0
2006-03-24	10	0
2006-03-25	10	0
2006-03-26	10	0
2006-03-27	10	0
2006-03-28	10	0
2006-03-29	10	0
2006-03-30	10	0
2006-03-31	10	0
2006-04-01	10	0
2006-04-02	10	0
2006-04-03	10	0
2006-04-04	10	1
2006-04-05	10	1
2006-04-06	10	1
2006-04-07	10	0
2006-04-08	10	0
2006-04-09	10	0
2006-04-10	10	0
2006-04-11	10	0
2006-04-12	10	0
2006-04-13	10	0
2006-04-14	10	0
2006-04-15	10	0
2006-04-16	10	0
2006-04-17	10	0
2006-04-18	10	0
2006-04-19	10	0
2006-04-20	10	1
2006-04-21	10	1
2006-04-22	10	0
2006-04-23	10	0
2006-04-24	10	0
2006-04-25	10	0
2006-04-26	10	0
2006-04-27	10	0
2006-04-28	10	0
2006-04-29	10	0
2006-04-30	10	0
2006-05-01	10	0
2006-05-02	10	0
2006-05-03	10	0
2006-05-04	10	0
2006-05-05	10	0
2006-05-06	10	0
2006-05-07	10	0
2005-09-01	11	0
2005-09-02	11	0
2005-09-03	11	0
2005-09-04	11	3
2005-09-05	11	0
2005-09-06	11	0
2005-09-07	11	0
2005-09-08	11	0
2005-09-09	11	0
2005-09-10	11	0
2005-09-11	11	0
2005-09-12	11	0
2005-09-13	11	0
2005-09-14	11	0
2005-09-15	11	0
2005-09-16	11	0
2005-09-17	11	0
2005-09-18	11	0
2005-09-19	11	0
2005-09-20	11	0
2005-09-21	11	0
2005-09-22	11	0
2005-09-23	11	0
2005-09-24	11	0
2005-09-25	11	0
2005-09-26	11	0
2005-09-27	11	1
2005-09-28	11	0
2005-09-29	11	0
2005-09-30	11	0
2005-10-01	11	0
2005-10-02	11	0
2005-10-03	11	0
2005-10-04	11	0
2005-10-05	11	0
2005-10-06	11	0
2005-10-07	11	0
2005-10-08	11	0
2005-10-09	11	0
2005-10-10	11	0
2005-10-11	11	0
2005-10-12	11	0
2005-10-13	11	0
2005-10-14	11	0
2005-10-15	11	0
2005-10-16	11	0
2005-10-17	11	0
2005-10-18	11	0
2005-10-19	11	0
2005-10-20	11	0
2005-10-21	11	0
2005-10-22	11	0
2005-10-23	11	2
2005-10-24	11	0
2005-10-25	11	2
2005-10-26	11	0
2005-10-27	11	0
2005-10-28	11	0
2005-10-29	11	0
2005-10-30	11	0
2005-10-31	11	0
2005-11-01	11	0
2005-11-02	11	0
2005-11-03	11	0
2005-11-04	11	0
2005-11-05	11	0
2005-11-06	11	0
2005-11-07	11	0
2005-11-08	11	0
2005-11-09	11	0
2005-11-10	11	0
2005-11-11	11	0
2005-11-12	11	0
2005-11-13	11	0
2005-11-14	11	0
2005-11-15	11	0
2005-11-16	11	0
2005-11-17	11	0
2005-11-18	11	0
2005-11-19	11	0
2005-11-20	11	0
2005-11-21	11	0
2005-11-22	11	0
2005-11-23	11	0
2005-11-24	11	0
2005-11-25	11	0
2005-11-26	11	0
2005-11-27	11	0
2005-11-28	11	0
2005-11-29	11	0
2005-11-30	11	0
2005-12-01	11	0
2005-12-02	11	0
2005-12-03	11	1
2005-12-04	11	0
2005-12-05	11	0
2005-12-06	11	0
2005-12-07	11	0
2005-12-08	11	0
2005-12-09	11	0
2005-12-10	11	0
2005-12-11	11	0
2005-12-12	11	0
2005-12-13	11	0
2005-12-14	11	0
2005-12-15	11	0
2005-12-16	11	0
2005-12-17	11	0
2005-12-18	11	0
2005-12-19	11	0
2005-12-20	11	0
2005-12-21	11	0
2005-12-22	11	0
2005-12-23	11	0
2005-12-24	11	0
2005-12-25	11	0
2005-12-26	11	0
2005-12-27	11	0
2005-12-28	11	0
2005-12-29	11	0
2005-12-30	11	0
2005-12-31	11	0
2006-01-01	11	0
2006-01-02	11	1
2006-01-03	11	0
2006-01-04	11	2
2006-01-05	11	0
2006-01-06	11	0
2006-01-07	11	0
2006-01-08	11	0
2006-01-09	11	0
2006-01-10	11	0
2006-01-11	11	0
2006-01-12	11	0
2006-01-13	11	0
2006-01-14	11	0
2006-01-15	11	0
2006-01-16	11	0
2006-01-17	11	0
2006-01-18	11	0
2006-01-19	11	0
2006-01-20	11	0
2006-01-21	11	0
2006-01-22	11	0
2006-01-23	11	0
2006-01-24	11	0
2006-01-25	11	0
2006-01-26	11	0
2006-01-27	11	0
2006-01-28	11	0
2006-01-29	11	0
2006-01-30	11	0
2006-01-31	11	0
2006-02-01	11	0
2006-02-02	11	0
2006-02-03	11	0
2006-02-04	11	0
2006-02-05	11	0
2006-02-06	11	0
2006-02-07	11	0
2006-02-08	11	0
2006-02-09	11	0
2006-02-10	11	0
2006-02-11	11	2
2006-02-12	11	0
2006-02-13	11	0
2006-02-14	11	2
2006-02-15	11	0
2006-02-16	11	0
2006-02-17	11	0
2006-02-18	11	4
2006-02-19	11	2
2006-02-20	11	2
2006-02-21	11	0
2006-02-22	11	0
2006-02-23	11	0
2006-02-24	11	0
2006-02-25	11	0
2006-02-26	11	0
2006-02-27	11	0
2006-02-28	11	0
2006-03-01	11	0
2006-03-02	11	0
2006-03-03	11	0
2006-03-04	11	0
2006-03-05	11	0
2006-03-06	11	0
2006-03-07	11	0
2006-03-08	11	0
2006-03-09	11	0
2006-03-10	11	0
2006-03-11	11	0
2006-03-12	11	0
2006-03-13	11	0
2006-03-14	11	0
2006-03-15	11	0
2006-03-16	11	3
2006-03-17	11	0
2006-03-18	11	0
2006-03-19	11	0
2006-03-20	11	0
2006-03-21	11	0
2006-03-22	11	0
2006-03-23	11	0
2006-03-24	11	NA
2006-03-25	11	NA
2006-03-26	11	NA
2006-03-27	11	NA
2006-03-28	11	NA
2006-03-29	11	NA
2006-03-30	11	NA
2006-03-31	11	NA
2006-04-01	11	NA
2006-04-02	11	NA
2006-04-03	11	NA
2006-04-04	11	NA
2006-04-05	11	NA
2006-04-06	11	NA
2006-04-07	11	NA
2006-04-08	11	NA
2006-04-09	11	NA
2006-04-10	11	NA
2006-04-11	11	NA
2006-04-12	11	NA
2006-04-13	11	NA
2006-04-14	11	NA
2006-04-15	11	NA
2006-04-16	11	NA
2006-04-17	11	NA
2006-04-18	11	NA
2006-04-19	11	NA
2006-04-20	11	NA
2006-04-21	11	NA
2006-04-22	11	NA
2006-04-23	11	NA
2006-04-24	11	NA
2006-04-25	11	NA
2006-04-26	11	NA
2006-04-27	11	NA
2006-04-28	11	NA
2006-04-29	11	NA
2006-04-30	11	NA
2006-05-01	11	NA
2006-05-02	11	NA
2006-05-03	11	NA
2006-05-04	11	NA
2006-05-05	11	NA
2006-05-06	11	NA
2006-05-07	11	NA
2006-05-08	11	NA
2006-05-09	11	NA
2006-05-10	11	NA
2006-05-11	11	NA
2006-05-12	11	NA
2006-05-13	11	NA
2006-05-14	11	NA
2006-05-15	11	NA
2006-05-16	11	NA
2006-05-17	11	NA
2006-05-18	11	NA
2006-05-19	11	NA
2006-05-20	11	NA
2006-05-21	11	NA
2006-05-22	11	0
2006-05-23	11	0
2006-05-24	11	0
2006-05-25	11	0
2006-05-26	11	0
2006-05-27	11	0
2006-05-28	11	0
2006-05-29	11	0
2006-05-30	11	0
2006-05-31	11	0
2006-06-01	11	0
2006-06-02	11	0
2006-06-03	11	0
2006-06-04	11	0
2006-06-05	11	0
2006-06-06	11	0
2006-06-07	11	0
2006-06-08	11	0
2006-06-09	11	0
2006-06-10	11	0
2006-06-11	11	0
2006-06-12	11	0
2006-06-13	11	0
2006-06-14	11	0
2006-06-15	11	0
2006-06-16	11	0
2006-06-17	11	0
2006-06-18	11	0
2006-06-19	11	0
2006-06-20	11	0
2006-06-21	11	0
2006-06-22	11	0
2006-06-23	11	0
2006-06-24	11	0
2006-06-25	11	0
2006-06-26	11	0
2006-06-27	11	0
2006-06-28	11	0
2006-06-29	11	0
2006-06-30	11	0
2006-07-01	11	0
2006-07-02	11	0
2006-07-03	11	0
2006-07-04	11	0
2006-07-05	11	0
2006-07-06	11	0
2006-07-07	11	0
2006-07-08	11	0
2006-07-09	11	0
2006-07-10	11	0
2006-07-11	11	0
2006-07-12	11	0
2006-07-13	11	0
2006-07-14	11	0
2006-07-15	11	0
2006-07-16	11	0
2006-07-17	11	0
2006-07-18	11	0
2006-07-19	11	0
2006-07-20	11	0
2006-07-21	11	0
2006-07-22	11	0
2006-07-23	11	0
2006-07-24	11	0
2006-07-25	11	0
2006-07-26	11	0
2006-07-27	11	0
2006-07-28	11	0
2006-07-29	11	0
2006-07-30	11	0
2006-07-31	11	0
2006-08-01	11	0
2006-08-02	11	0
2006-08-03	11	0
2006-08-04	11	0
2006-08-05	11	0
2006-08-06	11	0
2006-08-07	11	0
2006-08-08	11	0
2006-08-09	11	0
2006-08-10	11	0
2006-08-11	11	0
2006-08-12	11	0
2006-08-13	11	0
2006-08-14	11	0
2006-08-15	11	0
2006-08-16	11	0
2006-08-17	11	0
2006-08-18	11	0
2006-08-19	11	0
2006-08-20	11	0
2006-08-21	11	0
2006-08-22	11	0
2006-08-23	11	0
2006-08-24	11	0
2006-08-25	11	0
2006-08-26	11	0
2006-08-27	11	0
2006-08-28	11	0
2006-08-29	11	0
2006-08-30	11	0
2006-08-31	11	0
2006-09-01	11	0
2006-09-02	11	0
2006-09-03	11	0
2006-09-04	11	0
2006-09-05	11	0
2006-09-06	11	0
2006-09-07	11	0
2006-09-08	11	0
2006-09-09	11	0
2006-09-10	11	0
2006-09-11	11	0
2006-09-12	11	0
2006-09-13	11	0
2006-09-14	11	0
2006-09-15	11	0
2006-09-16	11	0
2006-09-17	11	0
2006-09-18	11	0
2006-09-19	11	0
2006-09-20	11	0
2006-09-21	11	0
2006-09-22	11	0
2006-09-23	11	0
2006-09-24	11	0
2006-09-25	11	0
2006-09-26	11	0
2006-09-27	11	0
2006-09-28	11	0
2006-09-29	11	0
2006-09-30	11	0
2006-10-01	11	0
2006-10-02	11	0
2006-10-03	11	0
2006-10-04	11	0
2006-10-05	11	0
2006-10-06	11	0
2006-10-07	11	0
2006-10-08	11	0
2006-10-09	11	0
2006-10-10	11	0
2006-10-11	11	0
2006-10-12	11	0
2006-10-13	11	0
2006-10-14	11	0
2006-10-15	11	0
2006-10-16	11	0
2006-10-17	11	0
2006-10-18	11	0
2006-10-19	11	0
2006-10-20	11	0
2006-10-21	11	0
2006-10-22	11	0
2006-10-23	11	0
2006-10-24	11	0
2006-10-25	11	0
2006-10-26	11	0
2006-10-27	11	0
2006-10-28	11	0
2006-10-29	11	0
2006-10-30	11	0
2006-10-31	11	0
2006-11-01	11	0
2006-11-02	11	0
2006-11-03	11	0
2006-11-04	11	0
2006-11-05	11	0
2006-11-06	11	0
2006-11-07	11	0
2006-11-08	11	0
2006-11-09	11	0
2006-11-10	11	0
2006-11-11	11	0
2006-11-12	11	0
2006-11-13	11	0
2006-11-14	11	0
2006-11-15	11	0
2006-11-16	11	0
2006-11-17	11	0
2006-11-18	11	0
2006-11-19	11	0
2006-11-20	11	0
2006-11-21	11	0
2006-11-22	11	0
2006-11-23	11	0
2006-11-24	11	0
2006-11-25	11	0
2006-11-26	11	0
2006-11-27	11	0
2006-11-28	11	0
2006-11-29	11	0
2006-11-30	11	0
2006-12-01	11	0
2006-12-02	11	0
2006-12-03	11	0
2006-12-04	11	0
2006-12-05	11	0
2006-12-06	11	0
2006-12-07	11	0
2006-12-08	11	0
2006-12-09	11	0
2006-12-10	11	0
2006-12-11	11	0
2006-12-12	11	0
2006-12-13	11	0
2006-12-14	11	0
2006-12-15	11	0
2006-12-16	11	0
2006-12-17	11	0
2006-12-18	11	0
2006-12-19	11	0
2006-12-20	11	0
2006-12-21	11	0
2006-12-22	11	0
2006-12-23	11	0
2006-12-24	11	0
2006-12-25	11	0
2006-12-26	11	0
2006-12-27	11	0
2006-12-28	11	0
2006-12-29	11	0
2006-12-30	11	0
2006-12-31	11	0
2007-01-01	11	0
2007-01-02	11	0
2007-01-03	11	0
2007-01-04	11	0
2007-01-05	11	0
2007-01-06	11	0
2007-01-07	11	0
2007-01-08	11	0
2007-01-09	11	0
2007-01-10	11	0
2007-01-11	11	0
2007-01-12	11	0
2007-01-13	11	0
2007-01-14	11	0
2005-10-10	13	0
2005-10-11	13	3
2005-10-12	13	0
2005-10-13	13	0
2005-10-14	13	0
2005-10-15	13	3
2005-10-16	13	3
2005-10-17	13	1
2005-10-18	13	0
2005-10-19	13	0
2005-10-20	13	0
2005-10-21	13	0
2005-10-22	13	0
2005-10-23	13	0
2005-10-24	13	0
2005-10-25	13	0
2005-10-26	13	0
2005-10-27	13	0
2005-10-28	13	0
2005-10-29	13	0
2005-10-30	13	2
2005-10-31	13	0
2005-11-01	13	0
2005-11-02	13	0
2005-11-03	13	0
2005-11-04	13	0
2005-11-05	13	0
2005-11-06	13	0
2005-11-07	13	0
2005-11-08	13	0
2005-11-09	13	0
2005-11-10	13	3
2005-11-11	13	1
2005-11-12	13	0
2005-11-13	13	0
2005-11-14	13	0
2005-11-15	13	0
2005-11-16	13	0
2005-11-17	13	0
2005-11-18	13	0
2005-11-19	13	0
2005-11-20	13	0
2005-11-21	13	0
2005-11-22	13	0
2005-11-23	13	0
2005-11-24	13	0
2005-11-25	13	0
2005-11-26	13	0
2005-11-27	13	0
2005-11-28	13	0
2005-11-29	13	0
2005-11-30	13	0
2005-12-01	13	0
2005-12-02	13	0
2005-12-03	13	0
2005-12-04	13	0
2005-12-05	13	0
2005-12-06	13	0
2005-12-07	13	0
2005-12-08	13	0
2005-12-09	13	0
2005-12-10	13	0
2005-12-11	13	0
2005-12-12	13	0
2005-12-13	13	0
2005-12-14	13	0
2005-12-15	13	0
2005-12-16	13	0
2005-12-17	13	0
2005-12-18	13	0
2005-12-19	13	0
2005-12-20	13	0
2005-12-21	13	0
2005-12-22	13	0
2005-12-23	13	0
2005-12-24	13	0
2005-12-25	13	0
2005-12-26	13	0
2005-12-27	13	0
2005-12-28	13	0
2005-12-29	13	0
2005-12-30	13	0
2005-12-31	13	0
2006-01-01	13	0
2006-01-02	13	0
2006-01-03	13	0
2006-01-04	13	0
2006-01-05	13	0
2006-01-06	13	0
2006-01-07	13	0
2006-01-08	13	0
2006-01-09	13	0
2006-01-10	13	0
2006-01-11	13	0
2006-01-12	13	0
2006-01-13	13	0
2006-01-14	13	0
2006-01-15	13	0
2006-01-16	13	0
2006-01-17	13	0
2006-01-18	13	0
2006-01-19	13	0
2006-01-20	13	0
2006-01-21	13	0
2006-01-22	13	0
2006-01-23	13	0
2006-01-24	13	0
2006-01-25	13	0
2006-01-26	13	0
2006-01-27	13	0
2006-01-28	13	0
2006-01-29	13	0
2006-01-30	13	0
2006-01-31	13	0
2006-02-01	13	0
2006-02-02	13	0
2006-02-03	13	0
2006-02-04	13	0
2006-02-05	13	0
2006-02-06	13	0
2006-02-07	13	0
2006-02-08	13	0
2006-02-09	13	0
2006-02-10	13	0
2006-02-11	13	0
2006-02-12	13	0
2006-02-13	13	0
2006-02-14	13	0
2006-02-15	13	0
2006-02-16	13	0
2006-02-17	13	0
2006-02-18	13	0
2006-02-19	13	0
2006-02-20	13	0
2006-02-21	13	0
2006-02-22	13	0
2006-02-23	13	0
2006-02-24	13	0
2006-02-25	13	0
2006-02-26	13	0
2006-02-27	13	0
2006-02-28	13	0
2006-03-01	13	0
2006-03-02	13	0
2006-03-03	13	0
2006-03-04	13	0
2006-03-05	13	0
2006-03-06	13	0
2006-03-07	13	0
2006-03-08	13	0
2006-03-09	13	0
2006-03-10	13	0
2006-03-11	13	0
2006-03-12	13	0
2006-03-13	13	0
2006-03-14	13	0
2006-03-15	13	0
2006-03-16	13	0
2006-03-17	13	0
2006-03-18	13	0
2006-03-19	13	0
2006-03-20	13	0
2006-03-21	13	0
2006-03-22	13	0
2006-03-23	13	0
2006-03-24	13	0
2006-03-25	13	0
2006-03-26	13	0
2006-03-27	13	0
2006-03-28	13	0
2006-03-29	13	0
2006-03-30	13	0
2006-03-31	13	0
2006-04-01	13	0
2006-04-02	13	0
2005-10-10	14	0
2005-10-11	14	1
2005-10-12	14	2
2005-10-13	14	0
2005-10-14	14	1
2005-10-15	14	0
2005-10-16	14	0
2005-10-17	14	0
2005-10-18	14	1
2005-10-19	14	0
2005-10-20	14	0
2005-10-21	14	1
2005-10-22	14	0
2005-10-23	14	2
2005-10-24	14	0
2005-10-25	14	1
2005-10-26	14	1
2005-10-27	14	3
2005-10-28	14	1
2005-10-29	14	2
2005-10-30	14	0
2005-10-31	14	1
2005-11-01	14	1
2005-11-02	14	0
2005-11-03	14	1
2005-11-04	14	0
2005-11-05	14	2
2005-11-06	14	2
2005-11-07	14	0
2005-11-08	14	0
2005-11-09	14	0
2005-11-10	14	0
2005-11-11	14	0
2005-11-12	14	1
2005-11-13	14	0
2005-11-14	14	0
2005-11-15	14	0
2005-11-16	14	1
2005-11-17	14	2
2005-11-18	14	0
2005-11-19	14	0
2005-11-20	14	0
2005-11-21	14	1
2005-11-22	14	1
2005-11-23	14	1
2005-11-24	14	0
2005-11-25	14	0
2005-11-26	14	1
2005-11-27	14	1
2005-11-28	14	1
2005-11-29	14	0
2005-11-30	14	0
2005-12-01	14	1
2005-12-02	14	2
2005-12-03	14	2
2005-12-04	14	0
2005-12-05	14	2
2005-12-06	14	2
2005-12-07	14	0
2005-12-08	14	0
2005-12-09	14	1
2005-12-10	14	0
2005-12-11	14	0
2005-12-12	14	2
2005-12-13	14	1
2005-12-14	14	1
2005-12-15	14	0
2005-12-16	14	1
2005-12-17	14	1
2005-12-18	14	1
2005-12-19	14	0
2005-12-20	14	0
2005-12-21	14	2
2005-12-22	14	0
2005-12-23	14	0
2005-12-24	14	1
2005-12-25	14	0
2005-12-26	14	0
2005-12-27	14	0
2005-12-28	14	0
2005-12-29	14	1
2005-12-30	14	1
2005-12-31	14	0
2006-01-01	14	0
2006-01-02	14	0
2006-01-03	14	0
2006-01-04	14	0
2006-01-05	14	0
2006-01-06	14	0
2006-01-07	14	1
[truncated: 13,207 more rows]
